# Supplementary material for: ﻿A new species and two new records of the moss-feeding lace bug genus Acalypta (Hemiptera, Heteroptera, Tingidae) from Hokkaido, northern Japan, with an illustrated key to the Japanese species of the genus
Source: Zookeys. 2025 Feb 26;1229:107–32. doi: 10.3897/zookeys.1229.142344 (PMC11883478; doi:10.3897/zookeys.1229.142344)
Supplement: XML Treatment for Acalypta [file zookeys.1229.142344-treatment1.xml]

<!DOCTYPE tp:taxon-treatment
  PUBLIC "-//TaxonX//DTD Taxonomic Treatment Publishing DTD v0 20100105//EN" "tax-treatment-NSO.dtd">
<tp:taxon-treatment xmlns:tp="http://www.plazi.org/taxpub"><tp:treatment-meta><kwd-group><label>Taxon classification</label><kwd>
                <named-content content-type="kingdom">Animalia</named-content>
              </kwd><kwd>
                <named-content content-type="order">Hemiptera</named-content>
              </kwd><kwd>
                <named-content content-type="family">Tingidae</named-content>
              </kwd></kwd-group><mixed-citation publication-type="journal"><person-group><name><surname>Souma</surname><given-names>Jun</given-names></name></person-group><article-title>﻿A new species and two new records of the moss-feeding lace bug genus <italic><tp:taxon-name><tp:taxon-name-part taxon-name-part-type="genus" reg="Acalypta">Acalypta</tp:taxon-name-part></tp:taxon-name></italic> (<tp:taxon-name><tp:taxon-name-part taxon-name-part-type="order">Hemiptera</tp:taxon-name-part></tp:taxon-name>, <tp:taxon-name><tp:taxon-name-part taxon-name-part-type="suborder">Heteroptera</tp:taxon-name-part></tp:taxon-name>, <tp:taxon-name><tp:taxon-name-part taxon-name-part-type="family">Tingidae</tp:taxon-name-part></tp:taxon-name>) from Hokkaido, northern Japan, with an illustrated key to the Japanese species of the genus</article-title><source>Zookeys</source><day>26</day><month>02</month><year>2025</year><volume>1229</volume><fpage>107</fpage><lpage>132</lpage><pub-id pub-id-type="doi">10.3897/zookeys.1229.142344</pub-id></mixed-citation></tp:treatment-meta><tp:nomenclature><label>﻿Genus</label><tp:taxon-name>
              <object-id xmlns:xlink="http://www.w3.org/1999/xlink" content-type="arpha" xlink:type="simple">13EE1A69-8E1F-5BA9-AEB3-885895437871</object-id>
              <tp:taxon-name-part taxon-name-part-type="genus" reg="Acalypta">Acalypta</tp:taxon-name-part>
            </tp:taxon-name><tp:taxon-authority>Westwood, 1840</tp:taxon-authority><tp:nomenclature-citation-list><tp:nomenclature-citation><tp:taxon-name>
                  <tp:taxon-name-part taxon-name-part-type="genus" reg="Acalypta">Acalypta</tp:taxon-name-part>
                </tp:taxon-name><comment>Westwood, 1840: 121. Type species by original designation: <tp:taxon-name><tp:taxon-name-part taxon-name-part-type="genus" reg="Tingis">Tingis</tp:taxon-name-part><tp:taxon-name-part taxon-name-part-type="species" reg="carinata">carinata</tp:taxon-name-part></tp:taxon-name> Panzer, 1806.</comment></tp:nomenclature-citation></tp:nomenclature-citation-list></tp:nomenclature><tp:treatment-sec sec-type="notes" id="SECID0EZJAE"><title>Note.</title><p>For synonyms and detailed descriptions of the genus see <xref ref-type="bibr" rid="B8">Drake and Lattin (1963)</xref>, <xref ref-type="bibr" rid="B31">Péricart (1978</xref>, <xref ref-type="bibr" rid="B32">1983</xref>), and <xref ref-type="bibr" rid="B33">Péricart and Golub (1996)</xref>.</p></tp:treatment-sec><tp:treatment-sec sec-type="remarks" id="SECID0EPKAE"><title>Remarks.</title><p>The genus <italic><tp:taxon-name><tp:taxon-name-part taxon-name-part-type="genus" reg="Acalypta">Acalypta</tp:taxon-name-part></tp:taxon-name></italic>, which is distributed only in the northern hemisphere, previously comprised 46 species (cf. <xref ref-type="bibr" rid="B37">Souma 2019</xref>, <xref ref-type="bibr" rid="B41">2023a</xref>), but in this study, the author describes a new species, <italic><tp:taxon-name><tp:taxon-name-part taxon-name-part-type="genus" reg="Acalypta">A.</tp:taxon-name-part><tp:taxon-name-part taxon-name-part-type="species" reg="alutacea">alutacea</tp:taxon-name-part></tp:taxon-name></italic> sp. nov., increasing the number of species to 47. Among them, the following eight species have been known from Japan: <italic><tp:taxon-name><tp:taxon-name-part taxon-name-part-type="genus" reg="Acalypta">A.</tp:taxon-name-part><tp:taxon-name-part taxon-name-part-type="species" reg="cooleyi">cooleyi</tp:taxon-name-part></tp:taxon-name></italic>; <italic><tp:taxon-name><tp:taxon-name-part taxon-name-part-type="genus" reg="Acalypta">A.</tp:taxon-name-part><tp:taxon-name-part taxon-name-part-type="species" reg="gracilis">gracilis</tp:taxon-name-part></tp:taxon-name></italic>; <italic><tp:taxon-name><tp:taxon-name-part taxon-name-part-type="genus" reg="Acalypta">A.</tp:taxon-name-part><tp:taxon-name-part taxon-name-part-type="species" reg="hirashimai">hirashimai</tp:taxon-name-part></tp:taxon-name></italic>; <italic><tp:taxon-name><tp:taxon-name-part taxon-name-part-type="genus" reg="Acalypta">A.</tp:taxon-name-part><tp:taxon-name-part taxon-name-part-type="species" reg="marginata">marginata</tp:taxon-name-part></tp:taxon-name></italic>; <italic><tp:taxon-name><tp:taxon-name-part taxon-name-part-type="genus" reg="Acalypta">A.</tp:taxon-name-part><tp:taxon-name-part taxon-name-part-type="species" reg="miyamotoi">miyamotoi</tp:taxon-name-part></tp:taxon-name></italic>; <italic><tp:taxon-name><tp:taxon-name-part taxon-name-part-type="genus" reg="Acalypta">A.</tp:taxon-name-part><tp:taxon-name-part taxon-name-part-type="species" reg="pallidicoronata">pallidicoronata</tp:taxon-name-part></tp:taxon-name></italic>; <italic><tp:taxon-name><tp:taxon-name-part taxon-name-part-type="genus" reg="Acalypta">A.</tp:taxon-name-part><tp:taxon-name-part taxon-name-part-type="species" reg="sauteri">sauteri</tp:taxon-name-part></tp:taxon-name></italic>; and <italic><tp:taxon-name><tp:taxon-name-part taxon-name-part-type="genus" reg="Acalypta">A.</tp:taxon-name-part><tp:taxon-name-part taxon-name-part-type="species" reg="tsurugisana">tsurugisana</tp:taxon-name-part></tp:taxon-name></italic> (<xref ref-type="bibr" rid="B56">Yamada and Ishikawa 2016</xref>; <xref ref-type="bibr" rid="B37">Souma 2019</xref>, <xref ref-type="bibr" rid="B38">2020</xref>, <xref ref-type="bibr" rid="B39">2021</xref>, <xref ref-type="bibr" rid="B41">2023a</xref>). However, with the description of <italic><tp:taxon-name><tp:taxon-name-part taxon-name-part-type="genus" reg="Acalypta">A.</tp:taxon-name-part><tp:taxon-name-part taxon-name-part-type="species" reg="alutacea">alutacea</tp:taxon-name-part></tp:taxon-name></italic> sp. nov. and the first record of <italic><tp:taxon-name><tp:taxon-name-part taxon-name-part-type="genus" reg="Acalypta">A.</tp:taxon-name-part><tp:taxon-name-part taxon-name-part-type="species" reg="carinata">carinata</tp:taxon-name-part></tp:taxon-name></italic> from Japan, a total of ten <italic><tp:taxon-name><tp:taxon-name-part taxon-name-part-type="genus" reg="Acalypta">Acalypta</tp:taxon-name-part></tp:taxon-name></italic> species are currently recognized.</p></tp:treatment-sec><ref-list><ref id="B8"><mixed-citation xmlns:xlink="http://www.w3.org/1999/xlink" xlink:type="simple"><person-group><name name-style="western"><surname>Drake</surname><given-names>CJ</given-names></name><name name-style="western"><surname>Lattin</surname><given-names>JD</given-names></name></person-group> (<year>1963</year>) <article-title>American species of the lacebug genus <italic><tp:taxon-name><tp:taxon-name-part taxon-name-part-type="genus">Acalypta</tp:taxon-name-part></tp:taxon-name></italic> (<tp:taxon-name><tp:taxon-name-part taxon-name-part-type="suborder">Heteroptera</tp:taxon-name-part></tp:taxon-name>: <tp:taxon-name><tp:taxon-name-part taxon-name-part-type="family">Tingidae</tp:taxon-name-part></tp:taxon-name>).</article-title><source>Proceedings of the United States National Museum</source><volume>115</volume>: <fpage>331</fpage>–<lpage>345</lpage>. <ext-link xlink:href="10.5479/si.00963801.115-3486.331" ext-link-type="doi" xlink:type="simple">https://doi.org/10.5479/si.00963801.115-3486.331</ext-link></mixed-citation></ref><ref id="B31"><mixed-citation xmlns:xlink="http://www.w3.org/1999/xlink" xlink:type="simple"><person-group><name name-style="western"><surname>Péricart</surname><given-names>J</given-names></name></person-group> (<year>1978</year>) Révision systematique des <tp:taxon-name><tp:taxon-name-part taxon-name-part-type="family">Tingidae</tp:taxon-name-part></tp:taxon-name> ouest-paléarctiques. 5. Contribution à la connaissance du genre <italic><tp:taxon-name><tp:taxon-name-part taxon-name-part-type="genus">Acalypta</tp:taxon-name-part></tp:taxon-name></italic> Westwood (<tp:taxon-name><tp:taxon-name-part taxon-name-part-type="order">Hemiptera</tp:taxon-name-part></tp:taxon-name>). Annales de la Société Entomologique de France, New Series 14: 683−701. [in French with English summary] <ext-link xlink:href="10.1080/21686351.1978.12278712" ext-link-type="doi" xlink:type="simple">https://doi.org/10.1080/21686351.1978.12278712</ext-link></mixed-citation></ref><ref id="B32"><mixed-citation xmlns:xlink="http://www.w3.org/1999/xlink" xlink:type="simple"><person-group><name name-style="western"><surname>Péricart</surname><given-names>J</given-names></name></person-group> (<year>1983</year>) <source>Faune de France 69. Hémiptères <tp:taxon-name><tp:taxon-name-part taxon-name-part-type="family">Tingidae</tp:taxon-name-part></tp:taxon-name> euro-méditerranéens.</source><publisher-name>Fédération Française des Sociétés de Sciences Naturelles</publisher-name>, <publisher-loc>Paris, France</publisher-loc>, <size units="page">620 pp</size>. [in French]</mixed-citation></ref><ref id="B33"><mixed-citation xmlns:xlink="http://www.w3.org/1999/xlink" xlink:type="simple"><person-group><name name-style="western"><surname>Péricart</surname><given-names>J</given-names></name><name name-style="western"><surname>Golub</surname><given-names>VB</given-names></name></person-group> (<year>1996</year>) Superfamily <tp:taxon-name><tp:taxon-name-part taxon-name-part-type="superfamily">Tingoidea</tp:taxon-name-part></tp:taxon-name> Laporte, 1832. In: Aukema B, Rieger C (Eds) Catalogue of the <tp:taxon-name><tp:taxon-name-part taxon-name-part-type="suborder">Heteroptera</tp:taxon-name-part></tp:taxon-name> of the Palaearctic Region. Vol. 2, <tp:taxon-name><tp:taxon-name-part taxon-name-part-type="infraorder">Cimicomorpha</tp:taxon-name-part></tp:taxon-name> I. Netherlands Entomological Society, Amsterdam, Netherlands 3–78.</mixed-citation></ref><ref id="B37"><mixed-citation xmlns:xlink="http://www.w3.org/1999/xlink" xlink:type="simple"><person-group><name name-style="western"><surname>Souma</surname><given-names>J</given-names></name></person-group> (<year>2019</year>) <article-title>A new species and a new record of the genus <italic><tp:taxon-name><tp:taxon-name-part taxon-name-part-type="genus">Acalypta</tp:taxon-name-part></tp:taxon-name></italic> (<tp:taxon-name><tp:taxon-name-part taxon-name-part-type="order">Hemiptera</tp:taxon-name-part></tp:taxon-name>: <tp:taxon-name><tp:taxon-name-part taxon-name-part-type="suborder">Heteroptera</tp:taxon-name-part></tp:taxon-name>: <tp:taxon-name><tp:taxon-name-part taxon-name-part-type="family">Tingidae</tp:taxon-name-part></tp:taxon-name>) from Japan.</article-title><source>Zootaxa</source><volume>4609</volume>(<issue>1</issue>): <fpage>178</fpage>–<lpage>184</lpage>. [in Japanese] <ext-link xlink:href="10.11646/zootaxa.4609.1.10" ext-link-type="doi" xlink:type="simple">https://doi.org/10.11646/zootaxa.4609.1.10</ext-link></mixed-citation></ref><ref id="B41"><mixed-citation xmlns:xlink="http://www.w3.org/1999/xlink" xlink:type="simple"><person-group><name name-style="western"><surname>Souma</surname><given-names>J</given-names></name></person-group> (<year>2023a</year>) <article-title>New Japanese names or recently revised scientific names for 31 species in 15 genera of lace bugs (<tp:taxon-name><tp:taxon-name-part taxon-name-part-type="suborder">Heteroptera</tp:taxon-name-part></tp:taxon-name>, <tp:taxon-name><tp:taxon-name-part taxon-name-part-type="family">Tingidae</tp:taxon-name-part></tp:taxon-name>).</article-title><source>Rostria</source><volume>68</volume>: <fpage>1</fpage>–<lpage>19</lpage>. [in Japanese]</mixed-citation></ref><ref id="B56"><mixed-citation xmlns:xlink="http://www.w3.org/1999/xlink" xlink:type="simple"><person-group><name name-style="western"><surname>Yamada</surname><given-names>K</given-names></name><name name-style="western"><surname>Ishikawa</surname><given-names>T</given-names></name></person-group> (<year>2016</year>) <article-title>Family <tp:taxon-name><tp:taxon-name-part taxon-name-part-type="family">Tingidae</tp:taxon-name-part></tp:taxon-name>.</article-title> In: <person-group><name name-style="western"><surname>Hayashi</surname><given-names>M</given-names></name><name name-style="western"><surname>Tomokuni</surname><given-names>M</given-names></name><name name-style="western"><surname>Yoshizawa</surname><given-names>K</given-names></name><name name-style="western"><surname>Ishikawa</surname><given-names>T</given-names></name></person-group> (<role>Eds</role>) <issue-title>Catalogue of the insects of Japan Volume 4 Paraneoptera.</issue-title><source>Touka-shobo, Fukuoka, Japan</source>, <fpage>429</fpage>–<lpage>435</lpage>. [in Japanese] <ext-link xlink:href="10.5962/bhl.title.12455" ext-link-type="doi" xlink:type="simple">https://doi.org/10.5962/bhl.title.12455</ext-link></mixed-citation></ref><ref id="B38"><mixed-citation xmlns:xlink="http://www.w3.org/1999/xlink" xlink:type="simple"><person-group><name name-style="western"><surname>Souma</surname><given-names>J</given-names></name></person-group> (<year>2020</year>) <article-title>First record of the lace bug species <italic><tp:taxon-name><tp:taxon-name-part taxon-name-part-type="genus">Acalypta</tp:taxon-name-part><tp:taxon-name-part taxon-name-part-type="species">gracilis</tp:taxon-name-part></tp:taxon-name></italic> (Fieber, 1844) (<tp:taxon-name><tp:taxon-name-part taxon-name-part-type="suborder">Heteroptera</tp:taxon-name-part></tp:taxon-name>: <tp:taxon-name><tp:taxon-name-part taxon-name-part-type="family">Tingidae</tp:taxon-name-part></tp:taxon-name>) from Japan proper.</article-title><source>Rostria</source><volume>65</volume>: <fpage>66</fpage>–<lpage>70</lpage>. <ext-link xlink:href="10.3897/BDJ.9.e62868" ext-link-type="doi" xlink:type="simple">https://doi.org/10.3897/BDJ.9.e62868</ext-link></mixed-citation></ref><ref id="B39"><mixed-citation xmlns:xlink="http://www.w3.org/1999/xlink" xlink:type="simple"><person-group><name name-style="western"><surname>Souma</surname><given-names>J</given-names></name></person-group> (<year>2021</year>) New record of the lace bug species <italic><tp:taxon-name><tp:taxon-name-part taxon-name-part-type="genus">Acalypta</tp:taxon-name-part><tp:taxon-name-part taxon-name-part-type="species">marginata</tp:taxon-name-part></tp:taxon-name></italic> (Wolff) (<tp:taxon-name><tp:taxon-name-part taxon-name-part-type="order">Hemiptera</tp:taxon-name-part></tp:taxon-name>: <tp:taxon-name><tp:taxon-name-part taxon-name-part-type="suborder">Heteroptera</tp:taxon-name-part></tp:taxon-name>: <tp:taxon-name><tp:taxon-name-part taxon-name-part-type="family">Tingidae</tp:taxon-name-part></tp:taxon-name>) from Japan. Biodiversity Data Journal 9: e62868. <ext-link xlink:href="10.3897/BDJ.9.e62868" ext-link-type="doi" xlink:type="simple">https://doi.org/10.3897/BDJ.9.e62868</ext-link></mixed-citation></ref></ref-list></tp:taxon-treatment>
