# Supplementary material for: ﻿A new species and two new records of the moss-feeding lace bug genus Acalypta (Hemiptera, Heteroptera, Tingidae) from Hokkaido, northern Japan, with an illustrated key to the Japanese species of the genus
Source: Zookeys. 2025 Feb 26;1229:107–32. doi: 10.3897/zookeys.1229.142344 (PMC11883478; doi:10.3897/zookeys.1229.142344)
Supplement: XML Treatment for Acalypta alutacea [file zookeys.1229.142344-treatment2.xml]

<!DOCTYPE tp:taxon-treatment
  PUBLIC "-//TaxonX//DTD Taxonomic Treatment Publishing DTD v0 20100105//EN" "tax-treatment-NSO.dtd">
<tp:taxon-treatment xmlns:tp="http://www.plazi.org/taxpub"><tp:treatment-meta><kwd-group><label>Taxon classification</label><kwd>
                <named-content content-type="kingdom">Animalia</named-content>
              </kwd><kwd>
                <named-content content-type="order">Hemiptera</named-content>
              </kwd><kwd>
                <named-content content-type="family">Tingidae</named-content>
              </kwd></kwd-group><mixed-citation publication-type="journal"><person-group><name><surname>Souma</surname><given-names>Jun</given-names></name></person-group><article-title>﻿A new species and two new records of the moss-feeding lace bug genus <italic><tp:taxon-name><tp:taxon-name-part taxon-name-part-type="genus" reg="Acalypta">Acalypta</tp:taxon-name-part></tp:taxon-name></italic> (<tp:taxon-name><tp:taxon-name-part taxon-name-part-type="order">Hemiptera</tp:taxon-name-part></tp:taxon-name>, <tp:taxon-name><tp:taxon-name-part taxon-name-part-type="suborder">Heteroptera</tp:taxon-name-part></tp:taxon-name>, <tp:taxon-name><tp:taxon-name-part taxon-name-part-type="family">Tingidae</tp:taxon-name-part></tp:taxon-name>) from Hokkaido, northern Japan, with an illustrated key to the Japanese species of the genus</article-title><source>Zookeys</source><day>26</day><month>02</month><year>2025</year><volume>1229</volume><fpage>107</fpage><lpage>132</lpage><pub-id pub-id-type="doi">10.3897/zookeys.1229.142344</pub-id></mixed-citation></tp:treatment-meta><tp:nomenclature><label>﻿</label><tp:taxon-name>
              <object-id xmlns:xlink="http://www.w3.org/1999/xlink" content-type="arpha" xlink:type="simple">8A245ADF-197F-5E39-9644-5568C1814AF1</object-id>
              <tp:taxon-name-part taxon-name-part-type="genus" reg="Acalypta">Acalypta</tp:taxon-name-part>
              <tp:taxon-name-part taxon-name-part-type="species" reg="alutacea">alutacea</tp:taxon-name-part>
              <object-id xmlns:xlink="http://www.w3.org/1999/xlink" content-type="zoobank" xlink:type="simple">https://zoobank.org/5C85303C-85C5-403F-B4F3-E3602DA61AAC</object-id>
            </tp:taxon-name><tp:taxon-status xmlns:xlink="http://www.w3.org/1999/xlink" xlink:type="simple">sp. nov.</tp:taxon-status><xref ref-type="fig" rid="F1">Figs 1A, B</xref><xref ref-type="fig" rid="F3">, 3A–D</xref><xref ref-type="fig" rid="F5">, 5A</xref><xref ref-type="fig" rid="F7">, 7A–D</xref><xref ref-type="fig" rid="F9">, 9A</xref><xref ref-type="fig" rid="F11">, 11A</xref><xref ref-type="fig" rid="F13">, 13A, B</xref><xref ref-type="fig" rid="F14">, 14A, B</xref><xref ref-type="fig" rid="F15">, 15A Japanese name: Kushiromaru-gunbai</xref><tp:nomenclature-citation-list><tp:nomenclature-citation><tp:taxon-name>
                  <tp:taxon-name-part taxon-name-part-type="genus" reg="Acalypta">Acalypta</tp:taxon-name-part>
                </tp:taxon-name><comment>sp.: <xref ref-type="bibr" rid="B25">Nakatani (2016</xref>: 50) (distribution); <xref ref-type="bibr" rid="B26">Nakatani (2018</xref>: 48) (distribution).</comment></tp:nomenclature-citation></tp:nomenclature-citation-list></tp:nomenclature><tp:treatment-sec sec-type="material" id="SECID0EZSAE"><title>Material examined.</title><p><bold><italic>Holotype</italic></bold>, Japan • brachypterous ♂; Hokkaido, Kushiro-gun, Kushiro-cho, Beppo; 27 Jun. 2024; J. Souma leg.; <named-content xmlns:xlink="http://www.w3.org/1999/xlink" content-type="dwc:institutional_code" xlink:title="Shirakami Research Center for Environmental Sciences, Faculty of Agriculture and Life Science, Hirosaki University, Aomori, Japan" xlink:href="http://grbio.org/institution/hirosaki-university" xlink:type="simple">SIHU</named-content>. <bold><italic>Paratypes</italic></bold>, Japan • 1 brachypterous ♂ 4 brachypterous ♀♀; same data as for holotype; <named-content xmlns:xlink="http://www.w3.org/1999/xlink" content-type="dwc:institutional_code" xlink:title="Shirakami Research Center for Environmental Sciences, Faculty of Agriculture and Life Science, Hirosaki University, Aomori, Japan" xlink:href="http://grbio.org/institution/hirosaki-university" xlink:type="simple">SIHU</named-content> • 1 brachypterous ♂ 1 brachypterous ♀; “春採湖北岸” [= Hokkaido, Kushiro-shi, Shunkodai, North shore of Harutori Lake]; 8 Jul. 2015; M. Nakatani leg.; <named-content xmlns:xlink="http://www.w3.org/1999/xlink" content-type="dwc:institutional_code" xlink:title="Shirakami Research Center for Environmental Sciences, Faculty of Agriculture and Life Science, Hirosaki University, Aomori, Japan" xlink:href="http://grbio.org/institution/hirosaki-university" xlink:type="simple">SIHU</named-content>. Two specimens collected in 2015 were recorded as “<italic><tp:taxon-name><tp:taxon-name-part taxon-name-part-type="genus" reg="Acalypta">Acalypta</tp:taxon-name-part></tp:taxon-name></italic> sp.” in a previous study (<xref ref-type="bibr" rid="B25">Nakatani 2016</xref>).</p></tp:treatment-sec><tp:treatment-sec sec-type="diagnosis" id="SECID0EBUAE"><title>Diagnosis.</title><p><italic><tp:taxon-name><tp:taxon-name-part taxon-name-part-type="genus" reg="Acalypta">Acalypta</tp:taxon-name-part><tp:taxon-name-part taxon-name-part-type="species" reg="alutacea">alutacea</tp:taxon-name-part></tp:taxon-name></italic> sp. nov. is recognized among the other species of <italic><tp:taxon-name><tp:taxon-name-part taxon-name-part-type="genus" reg="Acalypta">Acalypta</tp:taxon-name-part></tp:taxon-name></italic> based on a combination of the following characteristics: brachypterous morph only known; hemelytron without dark spots (Fig. <xref ref-type="fig" rid="F1">1A, B</xref>); antenniferous tubercle obtuse, curved inward (Figs <xref ref-type="fig" rid="F3">3A–D</xref>, <xref ref-type="fig" rid="F13">13A, B</xref>); basal part of antennal segment III not thickened; rostrum reaching anterior part of abdominal sternite II (Fig. <xref ref-type="fig" rid="F5">5A</xref>); pronotum 3/4 times as long as maximum width across paranota; pronotal disc as long as calli; punctures on pronotal disc smaller than areolae of posterior process; posterior part of hood usually triangular; lateral carina of pronotum absent or reduced, shorter than hood, without or with a single minute areola; calli smooth; paranotum as wide as hood, not narrowed posteriorly, with 3–4 rows of areolae throughout its length; anterolateral angle of paranotum rounded, not or weakly protruding anteriorly, not reaching mid-level of compound eye; posterolateral angle of paranotum protruding posteriorly; posterior process strongly protruding posteriorly, as long as hood; costal area of hemelytron with 2–3 rows of areolae in basal part, a single row in middle part, and 1–2 rows in apical part (Fig. <xref ref-type="fig" rid="F7">7A–D</xref>); discoidal area expanded beyond apical fourth of hemelytron, wider than subcostal area; Cu (cubitus) vein distinct throughout its length; abdomen pale brown in female (Fig. <xref ref-type="fig" rid="F11">11A</xref>); and pygophore roundly inflated (Fig. <xref ref-type="fig" rid="F14">14A</xref>).</p><fig id="F1" position="float" orientation="portrait"><object-id xmlns:xlink="http://www.w3.org/1999/xlink" content-type="doi" xlink:type="simple">10.3897/zookeys.1229.142344.figure1</object-id><object-id xmlns:xlink="http://www.w3.org/1999/xlink" content-type="arpha" xlink:type="simple">2A6B3BD3-760C-5C17-8A01-965701B51BFD</object-id><label>Figure 1.</label><caption><p>Dorsal habitus of four <italic><tp:taxon-name><tp:taxon-name-part taxon-name-part-type="genus" reg="Acalypta">Acalypta</tp:taxon-name-part></tp:taxon-name></italic> species from Japan. <bold>A</bold><italic><tp:taxon-name><tp:taxon-name-part taxon-name-part-type="genus" reg="Acalypta">A.</tp:taxon-name-part><tp:taxon-name-part taxon-name-part-type="species" reg="alutacea">alutacea</tp:taxon-name-part></tp:taxon-name></italic> sp. nov., brachypterous male <bold>B</bold><italic><tp:taxon-name><tp:taxon-name-part taxon-name-part-type="genus" reg="Acalypta">A.</tp:taxon-name-part><tp:taxon-name-part taxon-name-part-type="species" reg="alutacea">alutacea</tp:taxon-name-part></tp:taxon-name></italic> sp. nov., female <bold>C</bold><italic><tp:taxon-name><tp:taxon-name-part taxon-name-part-type="genus" reg="Acalypta">A.</tp:taxon-name-part><tp:taxon-name-part taxon-name-part-type="species" reg="carinata">carinata</tp:taxon-name-part></tp:taxon-name></italic>, brachypterous male <bold>D</bold><italic><tp:taxon-name><tp:taxon-name-part taxon-name-part-type="genus" reg="Acalypta">A.</tp:taxon-name-part><tp:taxon-name-part taxon-name-part-type="species" reg="carinata">carinata</tp:taxon-name-part></tp:taxon-name></italic>, brachypterous female <bold>E</bold><italic><tp:taxon-name><tp:taxon-name-part taxon-name-part-type="genus" reg="Acalypta">A.</tp:taxon-name-part><tp:taxon-name-part taxon-name-part-type="species" reg="cooleyi">cooleyi</tp:taxon-name-part></tp:taxon-name></italic>, brachypterous male <bold>F</bold><italic><tp:taxon-name><tp:taxon-name-part taxon-name-part-type="genus" reg="Acalypta">A.</tp:taxon-name-part><tp:taxon-name-part taxon-name-part-type="species" reg="cooleyi">cooleyi</tp:taxon-name-part></tp:taxon-name></italic>, macropterous male <bold>G</bold><italic><tp:taxon-name><tp:taxon-name-part taxon-name-part-type="genus" reg="Acalypta">A.</tp:taxon-name-part><tp:taxon-name-part taxon-name-part-type="species" reg="gracilis">gracilis</tp:taxon-name-part></tp:taxon-name></italic>, brachypterous male.</p></caption><graphic xmlns:xlink="http://www.w3.org/1999/xlink" xlink:href="zookeys-1229-107_article-142344__-g001.jpg" position="float" orientation="portrait" xlink:type="simple" id="oo_1263320.jpg"><uri content-type="original_file" xlink:type="simple">https://binary.pensoft.net/fig/1263320</uri></graphic></fig></tp:treatment-sec><tp:treatment-sec sec-type="description" id="SECID0EM2AE"><title>Description.</title><p><bold><italic>Brachypterous male</italic>.</bold> Frontal spine of head, pronotum except for calli, hemelytron, and sternal laminae pale brown; antenniferous tubercle, antennal segments I to III, ventral surface of thorax except for sternal laminae, and legs brown; most parts of head, antennal segment IV, calli, and abdomen dark brown; paranotum and hemelytron sometimes irregularly dark in very small sections, without dark spots; areolae of pronotum and hemelytron transparent; compound eyes dark red; pubescence on body yellowish (Figs <xref ref-type="fig" rid="F1">1A</xref>, <xref ref-type="fig" rid="F3">3A, B</xref>, <xref ref-type="fig" rid="F5">5A</xref>, <xref ref-type="fig" rid="F7">7A, B</xref>, <xref ref-type="fig" rid="F9">9A</xref>).</p><p>Body ovate; pubescence on most parts of body distinctly shorter than radius of compound eye (Figs <xref ref-type="fig" rid="F1">1A</xref>, <xref ref-type="fig" rid="F3">3A, B</xref>, <xref ref-type="fig" rid="F5">5A</xref>, <xref ref-type="fig" rid="F9">9A</xref>). Head covered with minute pubescence; pair of frontal spines separated at apices, reaching apex of clypeus; antenniferous tubercle obtuse, curved inward, shorter than frontal spine; vertex and clypeus smooth. Compound eye round in dorsal view. Antenna densely covered with minute pubescence in segments I to III and long pubescence in segment IV; pubescence on segment IV longer than pubescence on other parts of body; segment I cylindrical, shorter than segment IV; segment II conical, shortest amongst antennal segments; segment III linear, longest amongst antennal segments, not thickened in basal part; segment IV fusiform. Bucculae closed at anterior ends, with 3 rows of areolae at highest part. Rostrum reaching anterior part of abdominal sternite II.</p><p>Pronotum (Figs <xref ref-type="fig" rid="F3">3A, B</xref>, <xref ref-type="fig" rid="F13">13A, B</xref>) glabrous, 3/4 times as long as maximum width across paranota. Pronotal disc coarsely punctate, as long as calli; punctures smaller than areolae of posterior process. Hood roof-shaped, shorter than median carina of pronotum, wider than vertex at widest part, not covering compound eye, with 5 rows of areolae at highest part; posterior part usually triangular. Median carina straight, extending to apex of posterior process, with a single row of areolae throughout its length. Lateral carina absent or reduced, shorter than hood, without or with a single minute areola. Calli smooth. Paranotum horizontally expanding outward, as wide as hood, not narrowed posteriorly, with 3–4 rows of areolae throughout its length; anterolateral angle rounded, not or weakly protruding anteriorly, not reaching mid-level of compound eye; posterolateral angle protruding posteriorly. Posterior process triangular, obtuse at apex, strongly protruding posteriorly, as long as hood.</p><p>Hemelytron (Fig. <xref ref-type="fig" rid="F7">7A, B</xref>) glabrous, extending beyond apex of abdomen; apex close to the other at rest; costal area with 2–3 rows of areolae in basal part, a single row in middle part, and 1–2 rows in apical part; subcostal area with 4 rows of areolae at widest part; discoidal area expanded beyond apical fourth of hemelytron, wider than subcostal area, with 4–5 rows of areolae at widest part; sutural area with 3 rows of areolae at widest part; hypocostal lamina with a single row of areolae throughout its length; Sc (subcosta), Hc (hypocosta), R+M (fused radius and media) and Cu (cubitus) veins distinct throughout their respective length.</p><p>Thoracic pleura (Fig. <xref ref-type="fig" rid="F5">5A</xref>) smooth in anterior part, coarsely punctate in posterior part. Ostiolar peritreme reduced. Mesosternum narrower than metasternum. Sternal laminae lower than buccula, open in both anterior and posterior ends; metasternal lamina as high as mesosternal lamina. Legs (Fig. <xref ref-type="fig" rid="F1">1A</xref>) smooth, covered with minute pubescence; femora thickest at middle.</p><p>Abdomen ovate in dorsal and ventral views, glabrous except for terminalia, smooth. Pygophore (Figs <xref ref-type="fig" rid="F9">9A</xref>, <xref ref-type="fig" rid="F14">14A</xref>) roundly inflated, semicircular in ventral view, covered with minute pubescence; anterior margin concave in middle part. Paramere (Fig. <xref ref-type="fig" rid="F14">14B</xref>) slender, expanded in middle part, gently curved inward, covered with minute pubescence in middle part of outer and inner margins.</p><p>Measurements (<italic>n</italic> = 3). Body length with hemelytra 2.30–2.60 mm; maximum width across hemelytra 1.30–1.50 mm; length of antennal segments I to IV 0.15 mm, 0.10 mm, 0.70–0.80 mm, and 0.20–0.25 mm, respectively; pronotal length 0.70–0.80 mm; pronotal width across paranota 1.10–1.20 mm; hemelytral length 1.65–1.85 mm; maximum width of hemelytron 0.70–0.80 mm.</p><p><bold><italic>Brachypterous female</italic>.</bold> General habitus very similar to that of male (Figs <xref ref-type="fig" rid="F1">1B</xref>, <xref ref-type="fig" rid="F3">3C, D</xref>, <xref ref-type="fig" rid="F7">7C, D</xref>, <xref ref-type="fig" rid="F11">11A</xref>) except for the following characters: abdomen pale brown; body usually longer and wider than in male; antennal segment III shorter than in male; and apical part of abdomen pentagonal in ventral view.</p><p>Measurements (<italic>n</italic> = 5). Body length with hemelytra 2.60–2.80 mm; maximum width across hemelytra 1.65–1.80 mm; length of antennal segments I to IV 0.15 mm, 0.10 mm, 0.60 mm, and 0.20 mm, respectively; pronotal length 0.80–0.90 mm; pronotal width across paranota 1.20–1.30 mm; hemelytral length 1.90–2.00 mm; maximum width of hemelytron 0.85–0.95 mm.</p></tp:treatment-sec><tp:treatment-sec sec-type="remarks" id="SECID0ESAAG"><title>Remarks.</title><p>Among all the species of <italic><tp:taxon-name><tp:taxon-name-part taxon-name-part-type="genus" reg="Acalypta">Acalypta</tp:taxon-name-part></tp:taxon-name></italic>, <italic><tp:taxon-name><tp:taxon-name-part taxon-name-part-type="genus" reg="Acalypta">A.</tp:taxon-name-part><tp:taxon-name-part taxon-name-part-type="species" reg="alutacea">alutacea</tp:taxon-name-part></tp:taxon-name></italic> sp. nov. strongly resembles <italic><tp:taxon-name><tp:taxon-name-part taxon-name-part-type="genus" reg="Acalypta">A.</tp:taxon-name-part><tp:taxon-name-part taxon-name-part-type="species" reg="carinata">carinata</tp:taxon-name-part></tp:taxon-name></italic> and <italic><tp:taxon-name><tp:taxon-name-part taxon-name-part-type="genus" reg="Acalypta">A.</tp:taxon-name-part><tp:taxon-name-part taxon-name-part-type="species" reg="platycheila">platycheila</tp:taxon-name-part></tp:taxon-name></italic> (Fieber, 1844) in terms of its general habitus. However, based on a comparison between the type materials of the new species and the non-types and descriptions (<xref ref-type="bibr" rid="B31">Péricart 1978</xref>, <xref ref-type="bibr" rid="B32">1983</xref>) of <italic><tp:taxon-name><tp:taxon-name-part taxon-name-part-type="genus" reg="Acalypta">A.</tp:taxon-name-part><tp:taxon-name-part taxon-name-part-type="species" reg="carinata">carinata</tp:taxon-name-part></tp:taxon-name></italic> and <italic><tp:taxon-name><tp:taxon-name-part taxon-name-part-type="genus" reg="Acalypta">A.</tp:taxon-name-part><tp:taxon-name-part taxon-name-part-type="species" reg="platycheila">platycheila</tp:taxon-name-part></tp:taxon-name></italic>, five main characteristics were recognized to easily differentiate <italic><tp:taxon-name><tp:taxon-name-part taxon-name-part-type="genus" reg="Acalypta">A.</tp:taxon-name-part><tp:taxon-name-part taxon-name-part-type="species" reg="alutacea">alutacea</tp:taxon-name-part></tp:taxon-name></italic> sp. nov. from <italic><tp:taxon-name><tp:taxon-name-part taxon-name-part-type="genus" reg="Acalypta">A.</tp:taxon-name-part><tp:taxon-name-part taxon-name-part-type="species" reg="carinata">carinata</tp:taxon-name-part></tp:taxon-name></italic> and <italic><tp:taxon-name><tp:taxon-name-part taxon-name-part-type="genus" reg="Acalypta">A.</tp:taxon-name-part><tp:taxon-name-part taxon-name-part-type="species" reg="platycheila">platycheila</tp:taxon-name-part></tp:taxon-name></italic> (Figs <xref ref-type="fig" rid="F1">1A–D</xref>, <xref ref-type="fig" rid="F3">3A–G</xref>, <xref ref-type="fig" rid="F7">7A–G</xref>, <xref ref-type="fig" rid="F13">13A–D</xref>): posterior part of pronotal hood usually triangular (usually semicircular in <italic><tp:taxon-name><tp:taxon-name-part taxon-name-part-type="genus" reg="Acalypta">A.</tp:taxon-name-part><tp:taxon-name-part taxon-name-part-type="species" reg="platycheila">platycheila</tp:taxon-name-part></tp:taxon-name></italic>); lateral carinae absent or reduced, shorter than hood, without or with a single minute areola (developed, as long as hood, with a single row of areolae in <italic><tp:taxon-name><tp:taxon-name-part taxon-name-part-type="genus" reg="Acalypta">A.</tp:taxon-name-part><tp:taxon-name-part taxon-name-part-type="species" reg="carinata">carinata</tp:taxon-name-part></tp:taxon-name></italic> and <italic><tp:taxon-name><tp:taxon-name-part taxon-name-part-type="genus" reg="Acalypta">A.</tp:taxon-name-part><tp:taxon-name-part taxon-name-part-type="species" reg="platycheila">platycheila</tp:taxon-name-part></tp:taxon-name></italic>); calli smooth (rough in <italic><tp:taxon-name><tp:taxon-name-part taxon-name-part-type="genus" reg="Acalypta">A.</tp:taxon-name-part><tp:taxon-name-part taxon-name-part-type="species" reg="platycheila">platycheila</tp:taxon-name-part></tp:taxon-name></italic>); anterolateral angle of paranotum not or weakly protruding anteriorly, not reaching mid-level of compound eye (strongly protruding anteriorly, reaching mid-level of compound eye in <italic><tp:taxon-name><tp:taxon-name-part taxon-name-part-type="genus" reg="Acalypta">A.</tp:taxon-name-part><tp:taxon-name-part taxon-name-part-type="species" reg="carinata">carinata</tp:taxon-name-part></tp:taxon-name></italic> and <italic><tp:taxon-name><tp:taxon-name-part taxon-name-part-type="genus" reg="Acalypta">A.</tp:taxon-name-part><tp:taxon-name-part taxon-name-part-type="species" reg="platycheila">platycheila</tp:taxon-name-part></tp:taxon-name></italic>); and costal area of hemelytron with 2–3 rows of areolae in basal part, a single row in middle part, and 1–2 rows in apical part (with usually a single row throughout its length and sometimes 2 rows in basal part in <italic><tp:taxon-name><tp:taxon-name-part taxon-name-part-type="genus" reg="Acalypta">A.</tp:taxon-name-part><tp:taxon-name-part taxon-name-part-type="species" reg="platycheila">platycheila</tp:taxon-name-part></tp:taxon-name></italic>). Morphological differences between the new species and the eight other Japanese species besides <italic><tp:taxon-name><tp:taxon-name-part taxon-name-part-type="genus" reg="Acalypta">A.</tp:taxon-name-part><tp:taxon-name-part taxon-name-part-type="species" reg="carinata">carinata</tp:taxon-name-part></tp:taxon-name></italic> are presented in the identification key below.</p></tp:treatment-sec><tp:treatment-sec sec-type="distribution" id="SECID0EHHAG"><title>Distribution.</title><p>Japan (Hokkaido) (Fig. <xref ref-type="fig" rid="F17">17</xref>) (<xref ref-type="bibr" rid="B25">Nakatani 2016</xref>, <xref ref-type="bibr" rid="B26">2018</xref>).</p></tp:treatment-sec><tp:treatment-sec sec-type="etymology" id="SECID0EZHAG"><title>Etymology.</title><p>The species epithet is the Latin adjective “alutaceus”, referring to the pale brown body color.</p></tp:treatment-sec><tp:treatment-sec sec-type="host" id="SECID0E5HAG"><title>Host plant.</title><p>Six individuals of <italic><tp:taxon-name><tp:taxon-name-part taxon-name-part-type="genus" reg="Acalypta">Acalypta</tp:taxon-name-part><tp:taxon-name-part taxon-name-part-type="species" reg="alutacea">alutacea</tp:taxon-name-part></tp:taxon-name></italic> sp. nov. were collected from indeterminate mosses growing on the forest floor; at least one of these mosses could be a host plant for the new species.</p></tp:treatment-sec><tp:treatment-sec sec-type="Bionomics" id="SECID0EPIAG"><title>Bionomics.</title><p><italic><tp:taxon-name><tp:taxon-name-part taxon-name-part-type="genus" reg="Acalypta">Acalypta</tp:taxon-name-part><tp:taxon-name-part taxon-name-part-type="species" reg="alutacea">alutacea</tp:taxon-name-part></tp:taxon-name></italic> sp. nov. inhabits the forest floor of deciduous broad-leaved forests in Hokkaido, which has a cool temperate climate.</p><p>Adults were collected in June and July (<xref ref-type="bibr" rid="B25">Nakatani 2016</xref>, <xref ref-type="bibr" rid="B26">2018</xref>) but nymphs were not collected.</p></tp:treatment-sec><tp:treatment-sec><!--Section generated to contain objects referenced in tp:taxon-treatment.--><fig id="F3" position="float" orientation="portrait"><object-id xmlns:xlink="http://www.w3.org/1999/xlink" content-type="doi" xlink:type="simple">10.3897/zookeys.1229.142344.figure3</object-id><object-id xmlns:xlink="http://www.w3.org/1999/xlink" content-type="arpha" xlink:type="simple">F2FC20A9-B0F1-56B8-89FE-995BF4C25247</object-id><label>Figure 3.</label><caption><p>Pronota of four <italic><tp:taxon-name><tp:taxon-name-part taxon-name-part-type="genus" reg="Acalypta">Acalypta</tp:taxon-name-part></tp:taxon-name></italic> species from Japan. <bold>A, B</bold><italic><tp:taxon-name><tp:taxon-name-part taxon-name-part-type="genus" reg="Acalypta">A.</tp:taxon-name-part><tp:taxon-name-part taxon-name-part-type="species" reg="alutacea">alutacea</tp:taxon-name-part></tp:taxon-name></italic> sp. nov., brachypterous males <bold>C, D</bold><italic><tp:taxon-name><tp:taxon-name-part taxon-name-part-type="genus" reg="Acalypta">A.</tp:taxon-name-part><tp:taxon-name-part taxon-name-part-type="species" reg="alutacea">alutacea</tp:taxon-name-part></tp:taxon-name></italic> sp. nov., brachypterous females <bold>E</bold><italic><tp:taxon-name><tp:taxon-name-part taxon-name-part-type="genus" reg="Acalypta">A.</tp:taxon-name-part><tp:taxon-name-part taxon-name-part-type="species" reg="carinata">carinata</tp:taxon-name-part></tp:taxon-name></italic>, brachypterous male <bold>F, G</bold><italic><tp:taxon-name><tp:taxon-name-part taxon-name-part-type="genus" reg="Acalypta">A.</tp:taxon-name-part><tp:taxon-name-part taxon-name-part-type="species" reg="carinata">carinata</tp:taxon-name-part></tp:taxon-name></italic>, brachypterous females <bold>H</bold><italic><tp:taxon-name><tp:taxon-name-part taxon-name-part-type="genus" reg="Acalypta">A.</tp:taxon-name-part><tp:taxon-name-part taxon-name-part-type="species" reg="cooleyi">cooleyi</tp:taxon-name-part></tp:taxon-name></italic>, brachypterous male <bold>I</bold><italic><tp:taxon-name><tp:taxon-name-part taxon-name-part-type="genus" reg="Acalypta">A.</tp:taxon-name-part><tp:taxon-name-part taxon-name-part-type="species" reg="cooleyi">cooleyi</tp:taxon-name-part></tp:taxon-name></italic>, macropterous male <bold>J</bold><italic><tp:taxon-name><tp:taxon-name-part taxon-name-part-type="genus" reg="Acalypta">A.</tp:taxon-name-part><tp:taxon-name-part taxon-name-part-type="species" reg="gracilis">gracilis</tp:taxon-name-part></tp:taxon-name></italic>, brachypterous male.</p></caption><graphic xmlns:xlink="http://www.w3.org/1999/xlink" xlink:href="zookeys-1229-107_article-142344__-g003.jpg" position="float" orientation="portrait" xlink:type="simple" id="oo_1263322.jpg"><uri content-type="original_file" xlink:type="simple">https://binary.pensoft.net/fig/1263322</uri></graphic></fig><fig id="F5" position="float" orientation="portrait"><object-id xmlns:xlink="http://www.w3.org/1999/xlink" content-type="doi" xlink:type="simple">10.3897/zookeys.1229.142344.figure5</object-id><object-id xmlns:xlink="http://www.w3.org/1999/xlink" content-type="arpha" xlink:type="simple">1EE38404-6F3C-5D8E-A020-B122FB311194</object-id><label>Figure 5.</label><caption><p>Rostra of six <italic><tp:taxon-name><tp:taxon-name-part taxon-name-part-type="genus" reg="Acalypta">Acalypta</tp:taxon-name-part></tp:taxon-name></italic> species from Japan. <bold>A</bold><italic><tp:taxon-name><tp:taxon-name-part taxon-name-part-type="genus" reg="Acalypta">A.</tp:taxon-name-part><tp:taxon-name-part taxon-name-part-type="species" reg="alutacea">alutacea</tp:taxon-name-part></tp:taxon-name></italic> sp. nov. <bold>B</bold><italic><tp:taxon-name><tp:taxon-name-part taxon-name-part-type="genus" reg="Acalypta">A.</tp:taxon-name-part><tp:taxon-name-part taxon-name-part-type="species" reg="carinata">carinata</tp:taxon-name-part></tp:taxon-name></italic><bold>C</bold><italic><tp:taxon-name><tp:taxon-name-part taxon-name-part-type="genus" reg="Acalypta">A.</tp:taxon-name-part><tp:taxon-name-part taxon-name-part-type="species" reg="cooleyi">cooleyi</tp:taxon-name-part></tp:taxon-name></italic><bold>D</bold><italic><tp:taxon-name><tp:taxon-name-part taxon-name-part-type="genus" reg="Acalypta">A.</tp:taxon-name-part><tp:taxon-name-part taxon-name-part-type="species" reg="gracilis">gracilis</tp:taxon-name-part></tp:taxon-name></italic><bold>E</bold><italic><tp:taxon-name><tp:taxon-name-part taxon-name-part-type="genus" reg="Acalypta">A.</tp:taxon-name-part><tp:taxon-name-part taxon-name-part-type="species" reg="hirashimai">hirashimai</tp:taxon-name-part></tp:taxon-name></italic><bold>F</bold><italic><tp:taxon-name><tp:taxon-name-part taxon-name-part-type="genus" reg="Acalypta">A.</tp:taxon-name-part><tp:taxon-name-part taxon-name-part-type="species" reg="marginata">marginata</tp:taxon-name-part></tp:taxon-name></italic>.</p></caption><graphic xmlns:xlink="http://www.w3.org/1999/xlink" xlink:href="zookeys-1229-107_article-142344__-g005.jpg" position="float" orientation="portrait" xlink:type="simple" id="oo_1263324.jpg"><uri content-type="original_file" xlink:type="simple">https://binary.pensoft.net/fig/1263324</uri></graphic></fig><fig id="F7" position="float" orientation="portrait"><object-id xmlns:xlink="http://www.w3.org/1999/xlink" content-type="doi" xlink:type="simple">10.3897/zookeys.1229.142344.figure7</object-id><object-id xmlns:xlink="http://www.w3.org/1999/xlink" content-type="arpha" xlink:type="simple">CD20DBD7-08F5-585E-8208-B450651EE9C7</object-id><label>Figure 7.</label><caption><p>Hemelytra of four <italic><tp:taxon-name><tp:taxon-name-part taxon-name-part-type="genus" reg="Acalypta">Acalypta</tp:taxon-name-part></tp:taxon-name></italic> species from Japan. <bold>A, B</bold><italic><tp:taxon-name><tp:taxon-name-part taxon-name-part-type="genus" reg="Acalypta">A.</tp:taxon-name-part><tp:taxon-name-part taxon-name-part-type="species" reg="alutacea">alutacea</tp:taxon-name-part></tp:taxon-name></italic> sp. nov., brachypterous males <bold>C, D</bold><italic><tp:taxon-name><tp:taxon-name-part taxon-name-part-type="genus" reg="Acalypta">A.</tp:taxon-name-part><tp:taxon-name-part taxon-name-part-type="species" reg="alutacea">alutacea</tp:taxon-name-part></tp:taxon-name></italic> sp. nov., brachypterous females <bold>E</bold><italic><tp:taxon-name><tp:taxon-name-part taxon-name-part-type="genus" reg="Acalypta">A.</tp:taxon-name-part><tp:taxon-name-part taxon-name-part-type="species" reg="carinata">carinata</tp:taxon-name-part></tp:taxon-name></italic>, brachypterous male <bold>F, G</bold><italic><tp:taxon-name><tp:taxon-name-part taxon-name-part-type="genus" reg="Acalypta">A.</tp:taxon-name-part><tp:taxon-name-part taxon-name-part-type="species" reg="carinata">carinata</tp:taxon-name-part></tp:taxon-name></italic>, brachypterous females <bold>H</bold><italic><tp:taxon-name><tp:taxon-name-part taxon-name-part-type="genus" reg="Acalypta">A.</tp:taxon-name-part><tp:taxon-name-part taxon-name-part-type="species" reg="cooleyi">cooleyi</tp:taxon-name-part></tp:taxon-name></italic>, brachypterous male <bold>I</bold><italic><tp:taxon-name><tp:taxon-name-part taxon-name-part-type="genus" reg="Acalypta">A.</tp:taxon-name-part><tp:taxon-name-part taxon-name-part-type="species" reg="cooleyi">cooleyi</tp:taxon-name-part></tp:taxon-name></italic>, macropterous male <bold>J</bold><italic><tp:taxon-name><tp:taxon-name-part taxon-name-part-type="genus" reg="Acalypta">A.</tp:taxon-name-part><tp:taxon-name-part taxon-name-part-type="species" reg="gracilis">gracilis</tp:taxon-name-part></tp:taxon-name></italic>, brachypterous male.</p></caption><graphic xmlns:xlink="http://www.w3.org/1999/xlink" xlink:href="zookeys-1229-107_article-142344__-g007.jpg" position="float" orientation="portrait" xlink:type="simple" id="oo_1263326.jpg"><uri content-type="original_file" xlink:type="simple">https://binary.pensoft.net/fig/1263326</uri></graphic></fig><fig id="F9" position="float" orientation="portrait"><object-id xmlns:xlink="http://www.w3.org/1999/xlink" content-type="doi" xlink:type="simple">10.3897/zookeys.1229.142344.figure9</object-id><object-id xmlns:xlink="http://www.w3.org/1999/xlink" content-type="arpha" xlink:type="simple">16F77572-9708-5B74-AB65-2A6F2E511C1B</object-id><label>Figure 9.</label><caption><p>Male terminalia of six <italic><tp:taxon-name><tp:taxon-name-part taxon-name-part-type="genus" reg="Acalypta">Acalypta</tp:taxon-name-part></tp:taxon-name></italic> species from Japan. <bold>A</bold><italic><tp:taxon-name><tp:taxon-name-part taxon-name-part-type="genus" reg="Acalypta">A.</tp:taxon-name-part><tp:taxon-name-part taxon-name-part-type="species" reg="alutacea">alutacea</tp:taxon-name-part></tp:taxon-name></italic> sp. nov. <bold>B</bold><italic><tp:taxon-name><tp:taxon-name-part taxon-name-part-type="genus" reg="Acalypta">A.</tp:taxon-name-part><tp:taxon-name-part taxon-name-part-type="species" reg="carinata">carinata</tp:taxon-name-part></tp:taxon-name></italic><bold>C</bold><italic><tp:taxon-name><tp:taxon-name-part taxon-name-part-type="genus" reg="Acalypta">A.</tp:taxon-name-part><tp:taxon-name-part taxon-name-part-type="species" reg="cooleyi">cooleyi</tp:taxon-name-part></tp:taxon-name></italic><bold>D</bold><italic><tp:taxon-name><tp:taxon-name-part taxon-name-part-type="genus" reg="Acalypta">A.</tp:taxon-name-part><tp:taxon-name-part taxon-name-part-type="species" reg="gracilis">gracilis</tp:taxon-name-part></tp:taxon-name></italic><bold>E</bold><italic><tp:taxon-name><tp:taxon-name-part taxon-name-part-type="genus" reg="Acalypta">A.</tp:taxon-name-part><tp:taxon-name-part taxon-name-part-type="species" reg="hirashimai">hirashimai</tp:taxon-name-part></tp:taxon-name></italic><bold>F</bold><italic><tp:taxon-name><tp:taxon-name-part taxon-name-part-type="genus" reg="Acalypta">A.</tp:taxon-name-part><tp:taxon-name-part taxon-name-part-type="species" reg="marginata">marginata</tp:taxon-name-part></tp:taxon-name></italic>.</p></caption><graphic xmlns:xlink="http://www.w3.org/1999/xlink" xlink:href="zookeys-1229-107_article-142344__-g009.jpg" position="float" orientation="portrait" xlink:type="simple" id="oo_1263328.jpg"><uri content-type="original_file" xlink:type="simple">https://binary.pensoft.net/fig/1263328</uri></graphic></fig><fig id="F11" position="float" orientation="portrait"><object-id xmlns:xlink="http://www.w3.org/1999/xlink" content-type="doi" xlink:type="simple">10.3897/zookeys.1229.142344.figure11</object-id><object-id xmlns:xlink="http://www.w3.org/1999/xlink" content-type="arpha" xlink:type="simple">7F66CBC5-9468-5F1C-B01D-DB182E1062D5</object-id><label>Figure 11.</label><caption><p>Female terminalia of six <italic><tp:taxon-name><tp:taxon-name-part taxon-name-part-type="genus" reg="Acalypta">Acalypta</tp:taxon-name-part></tp:taxon-name></italic> species from Japan. <bold>A</bold><italic><tp:taxon-name><tp:taxon-name-part taxon-name-part-type="genus" reg="Acalypta">A.</tp:taxon-name-part><tp:taxon-name-part taxon-name-part-type="species" reg="alutacea">alutacea</tp:taxon-name-part></tp:taxon-name></italic> sp. nov. <bold>B</bold><italic><tp:taxon-name><tp:taxon-name-part taxon-name-part-type="genus" reg="Acalypta">A.</tp:taxon-name-part><tp:taxon-name-part taxon-name-part-type="species" reg="carinata">carinata</tp:taxon-name-part></tp:taxon-name></italic><bold>C</bold><italic><tp:taxon-name><tp:taxon-name-part taxon-name-part-type="genus" reg="Acalypta">A.</tp:taxon-name-part><tp:taxon-name-part taxon-name-part-type="species" reg="cooleyi">cooleyi</tp:taxon-name-part></tp:taxon-name></italic><bold>D</bold><italic><tp:taxon-name><tp:taxon-name-part taxon-name-part-type="genus" reg="Acalypta">A.</tp:taxon-name-part><tp:taxon-name-part taxon-name-part-type="species" reg="gracilis">gracilis</tp:taxon-name-part></tp:taxon-name></italic><bold>E</bold><italic><tp:taxon-name><tp:taxon-name-part taxon-name-part-type="genus" reg="Acalypta">A.</tp:taxon-name-part><tp:taxon-name-part taxon-name-part-type="species" reg="hirashimai">hirashimai</tp:taxon-name-part></tp:taxon-name></italic><bold>F</bold><italic><tp:taxon-name><tp:taxon-name-part taxon-name-part-type="genus" reg="Acalypta">A.</tp:taxon-name-part><tp:taxon-name-part taxon-name-part-type="species" reg="marginata">marginata</tp:taxon-name-part></tp:taxon-name></italic>.</p></caption><graphic xmlns:xlink="http://www.w3.org/1999/xlink" xlink:href="zookeys-1229-107_article-142344__-g011.jpg" position="float" orientation="portrait" xlink:type="simple" id="oo_1263330.jpg"><uri content-type="original_file" xlink:type="simple">https://binary.pensoft.net/fig/1263330</uri></graphic></fig><fig id="F13" position="float" orientation="portrait"><object-id xmlns:xlink="http://www.w3.org/1999/xlink" content-type="doi" xlink:type="simple">10.3897/zookeys.1229.142344.figure13</object-id><object-id xmlns:xlink="http://www.w3.org/1999/xlink" content-type="arpha" xlink:type="simple">743AAB49-A35D-5D78-AB7F-BCAAD9F1360C</object-id><label>Figure 13.</label><caption><p>Line drawings of pronota of two <italic><tp:taxon-name><tp:taxon-name-part taxon-name-part-type="genus" reg="Acalypta">Acalypta</tp:taxon-name-part></tp:taxon-name></italic> species from Japan, dorsal view. <bold>A, B</bold><italic><tp:taxon-name><tp:taxon-name-part taxon-name-part-type="genus" reg="Acalypta">A.</tp:taxon-name-part><tp:taxon-name-part taxon-name-part-type="species" reg="alutacea">alutacea</tp:taxon-name-part></tp:taxon-name></italic> sp. nov. <bold>C, D</bold><italic><tp:taxon-name><tp:taxon-name-part taxon-name-part-type="genus" reg="Acalypta">A.</tp:taxon-name-part><tp:taxon-name-part taxon-name-part-type="species" reg="carinata">carinata</tp:taxon-name-part></tp:taxon-name></italic>. Abbreviations: ca, calli; ho, hood; lc, lateral carina; mc, median carina; pa, paranotum; pd, pronotal disc; pp, posterior process.</p></caption><graphic xmlns:xlink="http://www.w3.org/1999/xlink" xlink:href="zookeys-1229-107_article-142344__-g013.jpg" position="float" orientation="portrait" xlink:type="simple" id="oo_1263332.jpg"><uri content-type="original_file" xlink:type="simple">https://binary.pensoft.net/fig/1263332</uri></graphic></fig><fig id="F14" position="float" orientation="portrait"><object-id xmlns:xlink="http://www.w3.org/1999/xlink" content-type="doi" xlink:type="simple">10.3897/zookeys.1229.142344.figure14</object-id><object-id xmlns:xlink="http://www.w3.org/1999/xlink" content-type="arpha" xlink:type="simple">5300695B-806F-5224-91FC-0BDBC727DA45</object-id><label>Figure 14.</label><caption><p>Line drawings of male genitalia of <italic><tp:taxon-name><tp:taxon-name-part taxon-name-part-type="genus" reg="Acalypta">A.</tp:taxon-name-part><tp:taxon-name-part taxon-name-part-type="species" reg="alutacea">alutacea</tp:taxon-name-part></tp:taxon-name></italic> sp. nov., dorsal view. <bold>A</bold> pygophore <bold>B</bold> paramere.</p></caption><graphic xmlns:xlink="http://www.w3.org/1999/xlink" xlink:href="zookeys-1229-107_article-142344__-g014.jpg" position="float" orientation="portrait" xlink:type="simple" id="oo_1263333.jpg"><uri content-type="original_file" xlink:type="simple">https://binary.pensoft.net/fig/1263333</uri></graphic></fig><fig id="F15" position="float" orientation="portrait"><object-id xmlns:xlink="http://www.w3.org/1999/xlink" content-type="doi" xlink:type="simple">10.3897/zookeys.1229.142344.figure15</object-id><object-id xmlns:xlink="http://www.w3.org/1999/xlink" content-type="arpha" xlink:type="simple">5D170DBF-91AB-5BEC-BCAA-ABFC24CC00BB</object-id><label>Figure 15.</label><caption><p>Living individuals of six <italic><tp:taxon-name><tp:taxon-name-part taxon-name-part-type="genus" reg="Acalypta">Acalypta</tp:taxon-name-part></tp:taxon-name></italic> species from Japan. <bold>A</bold><italic><tp:taxon-name><tp:taxon-name-part taxon-name-part-type="genus" reg="Acalypta">A.</tp:taxon-name-part><tp:taxon-name-part taxon-name-part-type="species" reg="alutacea">alutacea</tp:taxon-name-part></tp:taxon-name></italic> sp. nov., brachypterous morph <bold>B, C</bold><italic><tp:taxon-name><tp:taxon-name-part taxon-name-part-type="genus" reg="Acalypta">A.</tp:taxon-name-part><tp:taxon-name-part taxon-name-part-type="species" reg="carinata">carinata</tp:taxon-name-part></tp:taxon-name></italic>, brachypterous morphs <bold>D</bold><italic><tp:taxon-name><tp:taxon-name-part taxon-name-part-type="genus" reg="Acalypta">A.</tp:taxon-name-part><tp:taxon-name-part taxon-name-part-type="species" reg="carinata">carinata</tp:taxon-name-part></tp:taxon-name></italic>, fifth instar nymph <bold>E</bold><italic><tp:taxon-name><tp:taxon-name-part taxon-name-part-type="genus" reg="Acalypta">A.</tp:taxon-name-part><tp:taxon-name-part taxon-name-part-type="species" reg="cooleyi">cooleyi</tp:taxon-name-part></tp:taxon-name></italic>, brachypterous morph <bold>F</bold><italic><tp:taxon-name><tp:taxon-name-part taxon-name-part-type="genus" reg="Acalypta">A.</tp:taxon-name-part><tp:taxon-name-part taxon-name-part-type="species" reg="cooleyi">cooleyi</tp:taxon-name-part></tp:taxon-name></italic>, macropterous morph <bold>G</bold><italic><tp:taxon-name><tp:taxon-name-part taxon-name-part-type="genus" reg="Acalypta">A.</tp:taxon-name-part><tp:taxon-name-part taxon-name-part-type="species" reg="gracilis">gracilis</tp:taxon-name-part></tp:taxon-name></italic>, brachypterous morph <bold>H</bold><italic><tp:taxon-name><tp:taxon-name-part taxon-name-part-type="genus" reg="Acalypta">A.</tp:taxon-name-part><tp:taxon-name-part taxon-name-part-type="species" reg="hirashimai">hirashimai</tp:taxon-name-part></tp:taxon-name></italic>, brachypterous morph <bold>I</bold><italic><tp:taxon-name><tp:taxon-name-part taxon-name-part-type="genus" reg="Acalypta">A.</tp:taxon-name-part><tp:taxon-name-part taxon-name-part-type="species" reg="marginata">marginata</tp:taxon-name-part></tp:taxon-name></italic>, brachypterous morph.</p></caption><graphic xmlns:xlink="http://www.w3.org/1999/xlink" xlink:href="zookeys-1229-107_article-142344__-g015.jpg" position="float" orientation="portrait" xlink:type="simple" id="oo_1263334.jpg"><uri content-type="original_file" xlink:type="simple">https://binary.pensoft.net/fig/1263334</uri></graphic></fig><fig id="F17" position="float" orientation="portrait"><object-id xmlns:xlink="http://www.w3.org/1999/xlink" content-type="doi" xlink:type="simple">10.3897/zookeys.1229.142344.figure17</object-id><object-id xmlns:xlink="http://www.w3.org/1999/xlink" content-type="arpha" xlink:type="simple">023D19B8-279B-5E97-A0DC-12CD920E9DEC</object-id><label>Figure 17.</label><caption><p>Collection sites of three <italic><tp:taxon-name><tp:taxon-name-part taxon-name-part-type="genus" reg="Acalypta">Acalypta</tp:taxon-name-part></tp:taxon-name></italic> species from Japan used in present study.</p></caption><graphic xmlns:xlink="http://www.w3.org/1999/xlink" xlink:href="zookeys-1229-107_article-142344__-g017.jpg" position="float" orientation="portrait" xlink:type="simple" id="oo_1263336.jpg"><uri content-type="original_file" xlink:type="simple">https://binary.pensoft.net/fig/1263336</uri></graphic></fig></tp:treatment-sec><ref-list><ref id="B25"><mixed-citation xmlns:xlink="http://www.w3.org/1999/xlink" xlink:type="simple"><person-group><name name-style="western"><surname>Nakatani</surname><given-names>M</given-names></name></person-group> (<year>2016</year>) <article-title>Additional report III to “Insects of Harutori Lake, Kushiro City, Hokkaido, Japan”.</article-title><source>Doto-no-Konchu-to-Shizen</source><volume>2</volume>: <fpage>39</fpage>–<lpage>64</lpage>. [in Japanese]</mixed-citation></ref><ref id="B26"><mixed-citation xmlns:xlink="http://www.w3.org/1999/xlink" xlink:type="simple"><person-group><name name-style="western"><surname>Nakatani</surname><given-names>M</given-names></name></person-group> (<year>2018</year>) <article-title>Additional report V to “Insects of Harutori Lake, Kushiro City, Hokkaido, Japan”.</article-title><source>Doto-no-Konchu-to-Shizen</source><volume>4</volume>: <fpage>35</fpage>–<lpage>59</lpage>. [in Japanese]</mixed-citation></ref><ref id="B31"><mixed-citation xmlns:xlink="http://www.w3.org/1999/xlink" xlink:type="simple"><person-group><name name-style="western"><surname>Péricart</surname><given-names>J</given-names></name></person-group> (<year>1978</year>) Révision systematique des <tp:taxon-name><tp:taxon-name-part taxon-name-part-type="family">Tingidae</tp:taxon-name-part></tp:taxon-name> ouest-paléarctiques. 5. Contribution à la connaissance du genre <italic><tp:taxon-name><tp:taxon-name-part taxon-name-part-type="genus">Acalypta</tp:taxon-name-part></tp:taxon-name></italic> Westwood (<tp:taxon-name><tp:taxon-name-part taxon-name-part-type="order">Hemiptera</tp:taxon-name-part></tp:taxon-name>). Annales de la Société Entomologique de France, New Series 14: 683−701. [in French with English summary] <ext-link xlink:href="10.1080/21686351.1978.12278712" ext-link-type="doi" xlink:type="simple">https://doi.org/10.1080/21686351.1978.12278712</ext-link></mixed-citation></ref><ref id="B32"><mixed-citation xmlns:xlink="http://www.w3.org/1999/xlink" xlink:type="simple"><person-group><name name-style="western"><surname>Péricart</surname><given-names>J</given-names></name></person-group> (<year>1983</year>) <source>Faune de France 69. Hémiptères <tp:taxon-name><tp:taxon-name-part taxon-name-part-type="family">Tingidae</tp:taxon-name-part></tp:taxon-name> euro-méditerranéens.</source><publisher-name>Fédération Française des Sociétés de Sciences Naturelles</publisher-name>, <publisher-loc>Paris, France</publisher-loc>, <size units="page">620 pp</size>. [in French]</mixed-citation></ref></ref-list></tp:taxon-treatment>
