# Supplementary material for: ﻿A new species and two new records of the moss-feeding lace bug genus Acalypta (Hemiptera, Heteroptera, Tingidae) from Hokkaido, northern Japan, with an illustrated key to the Japanese species of the genus
Source: Zookeys. 2025 Feb 26;1229:107–32. doi: 10.3897/zookeys.1229.142344 (PMC11883478; doi:10.3897/zookeys.1229.142344)
Supplement: XML Treatment for Acalypta carinata [file zookeys.1229.142344-treatment3.xml]

<!DOCTYPE tp:taxon-treatment
  PUBLIC "-//TaxonX//DTD Taxonomic Treatment Publishing DTD v0 20100105//EN" "tax-treatment-NSO.dtd">
<tp:taxon-treatment xmlns:tp="http://www.plazi.org/taxpub"><tp:treatment-meta><kwd-group><label>Taxon classification</label><kwd>
                <named-content content-type="kingdom">Animalia</named-content>
              </kwd><kwd>
                <named-content content-type="order">Hemiptera</named-content>
              </kwd><kwd>
                <named-content content-type="family">Tingidae</named-content>
              </kwd></kwd-group><mixed-citation publication-type="journal"><person-group><name><surname>Souma</surname><given-names>Jun</given-names></name></person-group><article-title>﻿A new species and two new records of the moss-feeding lace bug genus <italic><tp:taxon-name><tp:taxon-name-part taxon-name-part-type="genus" reg="Acalypta">Acalypta</tp:taxon-name-part></tp:taxon-name></italic> (<tp:taxon-name><tp:taxon-name-part taxon-name-part-type="order">Hemiptera</tp:taxon-name-part></tp:taxon-name>, <tp:taxon-name><tp:taxon-name-part taxon-name-part-type="suborder">Heteroptera</tp:taxon-name-part></tp:taxon-name>, <tp:taxon-name><tp:taxon-name-part taxon-name-part-type="family">Tingidae</tp:taxon-name-part></tp:taxon-name>) from Hokkaido, northern Japan, with an illustrated key to the Japanese species of the genus</article-title><source>Zookeys</source><day>26</day><month>02</month><year>2025</year><volume>1229</volume><fpage>107</fpage><lpage>132</lpage><pub-id pub-id-type="doi">10.3897/zookeys.1229.142344</pub-id></mixed-citation></tp:treatment-meta><tp:nomenclature><label>﻿</label><tp:taxon-name>
              <object-id xmlns:xlink="http://www.w3.org/1999/xlink" content-type="arpha" xlink:type="simple">E3A239E1-9528-595F-AC3C-9484B4E62C9B</object-id>
              <tp:taxon-name-part taxon-name-part-type="genus" reg="Acalypta">Acalypta</tp:taxon-name-part>
              <tp:taxon-name-part taxon-name-part-type="species" reg="carinata">carinata</tp:taxon-name-part>
            </tp:taxon-name><tp:taxon-authority>(Panzer, 1806)</tp:taxon-authority><xref ref-type="fig" rid="F1">Figs 1C, D</xref><xref ref-type="fig" rid="F3">, 3E–G</xref><xref ref-type="fig" rid="F5">, 5B</xref><xref ref-type="fig" rid="F7">, 7E–G</xref><xref ref-type="fig" rid="F9">, 9B</xref><xref ref-type="fig" rid="F11">, 11B</xref><xref ref-type="fig" rid="F13">, 13C, D</xref><xref ref-type="fig" rid="F15">, 15B–D Japanese name: Yachimaru-gunbai</xref><tp:nomenclature-citation-list><tp:nomenclature-citation><tp:taxon-name>
                  <tp:taxon-name-part taxon-name-part-type="genus" reg="Tingis">Tingis</tp:taxon-name-part>
                  <tp:taxon-name-part taxon-name-part-type="species" reg="carinata">carinata</tp:taxon-name-part>
                </tp:taxon-name><comment>Panzer, 1806: 631. Syntype(s): sex unknown; type locality: Germany • “Mannheimii” [= Mannheim]; depository: unknown.</comment></tp:nomenclature-citation><tp:nomenclature-citation><tp:taxon-name>
                  <tp:taxon-name-part taxon-name-part-type="genus" reg="Acalypta">Acalypta</tp:taxon-name-part>
                  <tp:taxon-name-part taxon-name-part-type="species" reg="carinata">carinata</tp:taxon-name-part>
                </tp:taxon-name><comment>: Westwood (1840: 121) (new combination).</comment></tp:nomenclature-citation></tp:nomenclature-citation-list></tp:nomenclature><tp:treatment-sec sec-type="notes" id="SECID0EVMAG"><title>Note.</title><p>For synonyms and detailed descriptions of the species see <xref ref-type="bibr" rid="B9">Drake and Ruhoff (1965)</xref>, <xref ref-type="bibr" rid="B31">Péricart (1978</xref>, <xref ref-type="bibr" rid="B32">1983</xref>), and <xref ref-type="bibr" rid="B33">Péricart and Golub (1996)</xref>.</p></tp:treatment-sec><tp:treatment-sec sec-type="material" id="SECID0ELNAG"><title>Material examined.</title><p><bold><italic>Non-types</italic></bold>, Japan • 1 brachypterous ♀; Hokkaido, Soya-gun, Sarufutsu-mura, Sarufutsu; 15 Aug. 2023; J. Souma leg.; <named-content xmlns:xlink="http://www.w3.org/1999/xlink" content-type="dwc:institutional_code" xlink:title="Shirakami Research Center for Environmental Sciences, Faculty of Agriculture and Life Science, Hirosaki University, Aomori, Japan" xlink:href="http://grbio.org/institution/hirosaki-university" xlink:type="simple">SIHU</named-content> • 3 brachypterous ♂♂ 1 brachypterous ♀ 7 fifth instar nymphs; same collection data as for preceding; 29 Sep. 2023; adults have emerged until 26 Oct. 2023 by fed on mosses growing on marshlands in captivity; <named-content xmlns:xlink="http://www.w3.org/1999/xlink" content-type="dwc:institutional_code" xlink:title="Shirakami Research Center for Environmental Sciences, Faculty of Agriculture and Life Science, Hirosaki University, Aomori, Japan" xlink:href="http://grbio.org/institution/hirosaki-university" xlink:type="simple">SIHU</named-content> • 1 brachypterous ♂ 1 brachypterous ♀ 2 fifth instar nymphs; Rishiri Island, Rishirifuji-cho, Oshidomari; 28 Sep. 2024; R. Wakimura leg.; adults have emerged until 15 Nov. 2024 by fed on mosses growing on forest floor of deciduous broad-leaved forests in captivity; <named-content xmlns:xlink="http://www.w3.org/1999/xlink" content-type="dwc:institutional_code" xlink:title="Shirakami Research Center for Environmental Sciences, Faculty of Agriculture and Life Science, Hirosaki University, Aomori, Japan" xlink:href="http://grbio.org/institution/hirosaki-university" xlink:type="simple">SIHU</named-content> • 1 brachypterous ♀ 1 fifth instar nymph; Rishiri Island, Rishiri-cho, Kutsugata; 29 Sep. 2024; R. Wakimura leg.; adult has emerged until 30 Nov. 2024 by fed on mosses growing on forest floor of deciduous broad-leaved forests in captivity; <named-content xmlns:xlink="http://www.w3.org/1999/xlink" content-type="dwc:institutional_code" xlink:title="Shirakami Research Center for Environmental Sciences, Faculty of Agriculture and Life Science, Hirosaki University, Aomori, Japan" xlink:href="http://grbio.org/institution/hirosaki-university" xlink:type="simple">SIHU</named-content>.</p></tp:treatment-sec><tp:treatment-sec sec-type="remarks" id="SECID0EKOAG"><title>Remarks.</title><p>The 18 specimens recorded above (Fig. <xref ref-type="fig" rid="F1">1C, D</xref>) matched well with the descriptions and illustrations of <italic><tp:taxon-name><tp:taxon-name-part taxon-name-part-type="genus" reg="Acalypta">Acalypta</tp:taxon-name-part><tp:taxon-name-part taxon-name-part-type="species" reg="carinata">carinata</tp:taxon-name-part></tp:taxon-name></italic> (<xref ref-type="bibr" rid="B31">Péricart 1978</xref>, <xref ref-type="bibr" rid="B32">1983</xref>) in terms of their morphological characteristics, particularly the structures of the pronotum and hemelytron (Figs <xref ref-type="fig" rid="F3">3E–G</xref>, <xref ref-type="fig" rid="F7">7E–G</xref>, and Fig. <xref ref-type="fig" rid="F13">13C, D</xref>). Therefore, the specimens examined were identified as <italic><tp:taxon-name><tp:taxon-name-part taxon-name-part-type="genus" reg="Acalypta">A.</tp:taxon-name-part><tp:taxon-name-part taxon-name-part-type="species" reg="carinata">carinata</tp:taxon-name-part></tp:taxon-name></italic>.</p><p><italic><tp:taxon-name><tp:taxon-name-part taxon-name-part-type="genus" reg="Acalypta">Acalypta</tp:taxon-name-part><tp:taxon-name-part taxon-name-part-type="species" reg="carinata">carinata</tp:taxon-name-part></tp:taxon-name></italic> is most similar to <italic><tp:taxon-name><tp:taxon-name-part taxon-name-part-type="genus" reg="Acalypta">A.</tp:taxon-name-part><tp:taxon-name-part taxon-name-part-type="species" reg="platycheila">platycheila</tp:taxon-name-part></tp:taxon-name></italic> in general appearance, but the former can be distinguished from the latter based on the following characters (Figs <xref ref-type="fig" rid="F3">3E–G</xref>, <xref ref-type="fig" rid="F7">7E–G</xref>, <xref ref-type="fig" rid="F13">13C, D</xref>) (cf. <xref ref-type="bibr" rid="B31">Péricart 1978</xref>, <xref ref-type="bibr" rid="B32">1983</xref>): posterior part of pronotal hood usually triangular (usually semicircular in <italic><tp:taxon-name><tp:taxon-name-part taxon-name-part-type="genus" reg="Acalypta">A.</tp:taxon-name-part><tp:taxon-name-part taxon-name-part-type="species" reg="platycheila">platycheila</tp:taxon-name-part></tp:taxon-name></italic>); lateral carinae slightly close to each other toward anterior ends (parallel or slightly separated in <italic><tp:taxon-name><tp:taxon-name-part taxon-name-part-type="genus" reg="Acalypta">A.</tp:taxon-name-part><tp:taxon-name-part taxon-name-part-type="species" reg="platycheila">platycheila</tp:taxon-name-part></tp:taxon-name></italic>); calli smooth (rough in <italic><tp:taxon-name><tp:taxon-name-part taxon-name-part-type="genus" reg="Acalypta">A.</tp:taxon-name-part><tp:taxon-name-part taxon-name-part-type="species" reg="platycheila">platycheila</tp:taxon-name-part></tp:taxon-name></italic>); and costal area of hemelytron with usually 2 rows of areolae throughout its length, sometimes 3 rows in basal part, and sometimes a single row in middle part (with usually a single row throughout its length and sometimes 2 rows in basal part in <italic><tp:taxon-name><tp:taxon-name-part taxon-name-part-type="genus" reg="Acalypta">A.</tp:taxon-name-part><tp:taxon-name-part taxon-name-part-type="species" reg="platycheila">platycheila</tp:taxon-name-part></tp:taxon-name></italic>). Morphological differences between <italic><tp:taxon-name><tp:taxon-name-part taxon-name-part-type="genus" reg="Acalypta">A.</tp:taxon-name-part><tp:taxon-name-part taxon-name-part-type="species" reg="carinata">carinata</tp:taxon-name-part></tp:taxon-name></italic> and the nine other Japanese species are presented in the identification key below.</p><p>The teratological form of the pronotum and hemelytron was confirmed in <italic><tp:taxon-name><tp:taxon-name-part taxon-name-part-type="genus" reg="Acalypta">A.</tp:taxon-name-part><tp:taxon-name-part taxon-name-part-type="species" reg="carinata">carinata</tp:taxon-name-part></tp:taxon-name></italic> from Japan, and one examined specimen possessed malformations of the right paranotum and hemelytron (Figs <xref ref-type="fig" rid="F1">1D</xref>, <xref ref-type="fig" rid="F3">3G</xref>, <xref ref-type="fig" rid="F7">7G</xref>), as reported in many lace bugs (<xref ref-type="bibr" rid="B43">Štusák and Stehlík 1980</xref>, <xref ref-type="bibr" rid="B44">1982</xref>).</p></tp:treatment-sec><tp:treatment-sec sec-type="distribution" id="SECID0ECUAG"><title>Distribution.</title><p>Austria, Belgium, Byelorussia, Croatia, Czech Republic, Denmark, Estonia, Finland, France, Great Britain, Germany, Hungary, Ireland, Italy, Japan (Hokkaido, Rishiri Island), Latvia, Luxembourg, Moldovia, Mongolia, Netherlands, Norway, Poland, Romania, Russia, Slovakia, Slovenia, Spain, Sweden, Switzerland (Fig. <xref ref-type="fig" rid="F17">17</xref>) (<xref ref-type="bibr" rid="B33">Péricart and Golub 1996</xref>; <xref ref-type="bibr" rid="B2">Aukema et al. 2013</xref>; <xref ref-type="bibr" rid="B1">Aukema 2025</xref>). <italic><tp:taxon-name><tp:taxon-name-part taxon-name-part-type="genus" reg="Acalypta">Acalypta</tp:taxon-name-part><tp:taxon-name-part taxon-name-part-type="species" reg="carinata">carinata</tp:taxon-name-part></tp:taxon-name></italic> is newly recorded from Japan.</p></tp:treatment-sec><tp:treatment-sec sec-type="host" id="SECID0EDVAG"><title>Host plant.</title><p>The Japanese population of <italic><tp:taxon-name><tp:taxon-name-part taxon-name-part-type="genus" reg="Acalypta">Acalypta</tp:taxon-name-part><tp:taxon-name-part taxon-name-part-type="species" reg="carinata">carinata</tp:taxon-name-part></tp:taxon-name></italic> feeds on indeterminate mosses growing in marshlands or the forest floor of deciduous broad-leaved forests in captivity. In other distribution areas, <italic><tp:taxon-name><tp:taxon-name-part taxon-name-part-type="genus" reg="Abietinella">Abietinella</tp:taxon-name-part><tp:taxon-name-part taxon-name-part-type="species" reg="abietina">abietina</tp:taxon-name-part></tp:taxon-name></italic> (Hedw.) M.Fleisch. (<tp:taxon-name><tp:taxon-name-part taxon-name-part-type="family">Thuidiaceae</tp:taxon-name-part></tp:taxon-name>), and indeterminate mosses have been recorded as host plants for this species (cf. <xref ref-type="bibr" rid="B9">Drake and Ruhoff 1965</xref>; <xref ref-type="bibr" rid="B32">Péricart 1983</xref>).</p></tp:treatment-sec><tp:treatment-sec sec-type="Bionomics" id="SECID0EMWAG"><title>Bionomics.</title><p><italic><tp:taxon-name><tp:taxon-name-part taxon-name-part-type="genus" reg="Acalypta">Acalypta</tp:taxon-name-part><tp:taxon-name-part taxon-name-part-type="species" reg="carinata">carinata</tp:taxon-name-part></tp:taxon-name></italic> is found only in marshlands in Hokkaido, Japan and is dominant among <italic><tp:taxon-name><tp:taxon-name-part taxon-name-part-type="genus" reg="Acalypta">Acalypta</tp:taxon-name-part></tp:taxon-name></italic> species in humid environments, such as marshlands and riparian forests in Hungary (<xref ref-type="bibr" rid="B34">Rédei et al. 2004</xref>), suggesting that it mainly inhabits humid environments regardless of the region. However, this species inhabits the forest floor of deciduous broad-leaved forests exceptionally on Rishiri Island, near Hokkaido, where no other <italic><tp:taxon-name><tp:taxon-name-part taxon-name-part-type="genus" reg="Acalypta">Acalypta</tp:taxon-name-part></tp:taxon-name></italic> species has been recorded.</p><p>In Japan, adults and nymphs were observed in August and September, respectively. In Europe, adults were collected between April and October, and nymphs were confirmed in almost all seasons; the overwintering stage comprised nymphs (cf. <xref ref-type="bibr" rid="B32">Péricart 1983</xref>; <xref ref-type="bibr" rid="B34">Rédei et al. 2004</xref>).</p></tp:treatment-sec><tp:treatment-sec><!--Section generated to contain objects referenced in tp:taxon-treatment.--><fig id="F1" position="float" orientation="portrait"><object-id xmlns:xlink="http://www.w3.org/1999/xlink" content-type="doi" xlink:type="simple">10.3897/zookeys.1229.142344.figure1</object-id><object-id xmlns:xlink="http://www.w3.org/1999/xlink" content-type="arpha" xlink:type="simple">2A6B3BD3-760C-5C17-8A01-965701B51BFD</object-id><label>Figure 1.</label><caption><p>Dorsal habitus of four <italic><tp:taxon-name><tp:taxon-name-part taxon-name-part-type="genus" reg="Acalypta">Acalypta</tp:taxon-name-part></tp:taxon-name></italic> species from Japan. <bold>A</bold><italic><tp:taxon-name><tp:taxon-name-part taxon-name-part-type="genus" reg="Acalypta">A.</tp:taxon-name-part><tp:taxon-name-part taxon-name-part-type="species" reg="alutacea">alutacea</tp:taxon-name-part></tp:taxon-name></italic> sp. nov., brachypterous male <bold>B</bold><italic><tp:taxon-name><tp:taxon-name-part taxon-name-part-type="genus" reg="Acalypta">A.</tp:taxon-name-part><tp:taxon-name-part taxon-name-part-type="species" reg="alutacea">alutacea</tp:taxon-name-part></tp:taxon-name></italic> sp. nov., female <bold>C</bold><italic><tp:taxon-name><tp:taxon-name-part taxon-name-part-type="genus" reg="Acalypta">A.</tp:taxon-name-part><tp:taxon-name-part taxon-name-part-type="species" reg="carinata">carinata</tp:taxon-name-part></tp:taxon-name></italic>, brachypterous male <bold>D</bold><italic><tp:taxon-name><tp:taxon-name-part taxon-name-part-type="genus" reg="Acalypta">A.</tp:taxon-name-part><tp:taxon-name-part taxon-name-part-type="species" reg="carinata">carinata</tp:taxon-name-part></tp:taxon-name></italic>, brachypterous female <bold>E</bold><italic><tp:taxon-name><tp:taxon-name-part taxon-name-part-type="genus" reg="Acalypta">A.</tp:taxon-name-part><tp:taxon-name-part taxon-name-part-type="species" reg="cooleyi">cooleyi</tp:taxon-name-part></tp:taxon-name></italic>, brachypterous male <bold>F</bold><italic><tp:taxon-name><tp:taxon-name-part taxon-name-part-type="genus" reg="Acalypta">A.</tp:taxon-name-part><tp:taxon-name-part taxon-name-part-type="species" reg="cooleyi">cooleyi</tp:taxon-name-part></tp:taxon-name></italic>, macropterous male <bold>G</bold><italic><tp:taxon-name><tp:taxon-name-part taxon-name-part-type="genus" reg="Acalypta">A.</tp:taxon-name-part><tp:taxon-name-part taxon-name-part-type="species" reg="gracilis">gracilis</tp:taxon-name-part></tp:taxon-name></italic>, brachypterous male.</p></caption><graphic xmlns:xlink="http://www.w3.org/1999/xlink" xlink:href="zookeys-1229-107_article-142344__-g001.jpg" position="float" orientation="portrait" xlink:type="simple" id="oo_1263320.jpg"><uri content-type="original_file" xlink:type="simple">https://binary.pensoft.net/fig/1263320</uri></graphic></fig><fig id="F3" position="float" orientation="portrait"><object-id xmlns:xlink="http://www.w3.org/1999/xlink" content-type="doi" xlink:type="simple">10.3897/zookeys.1229.142344.figure3</object-id><object-id xmlns:xlink="http://www.w3.org/1999/xlink" content-type="arpha" xlink:type="simple">F2FC20A9-B0F1-56B8-89FE-995BF4C25247</object-id><label>Figure 3.</label><caption><p>Pronota of four <italic><tp:taxon-name><tp:taxon-name-part taxon-name-part-type="genus" reg="Acalypta">Acalypta</tp:taxon-name-part></tp:taxon-name></italic> species from Japan. <bold>A, B</bold><italic><tp:taxon-name><tp:taxon-name-part taxon-name-part-type="genus" reg="Acalypta">A.</tp:taxon-name-part><tp:taxon-name-part taxon-name-part-type="species" reg="alutacea">alutacea</tp:taxon-name-part></tp:taxon-name></italic> sp. nov., brachypterous males <bold>C, D</bold><italic><tp:taxon-name><tp:taxon-name-part taxon-name-part-type="genus" reg="Acalypta">A.</tp:taxon-name-part><tp:taxon-name-part taxon-name-part-type="species" reg="alutacea">alutacea</tp:taxon-name-part></tp:taxon-name></italic> sp. nov., brachypterous females <bold>E</bold><italic><tp:taxon-name><tp:taxon-name-part taxon-name-part-type="genus" reg="Acalypta">A.</tp:taxon-name-part><tp:taxon-name-part taxon-name-part-type="species" reg="carinata">carinata</tp:taxon-name-part></tp:taxon-name></italic>, brachypterous male <bold>F, G</bold><italic><tp:taxon-name><tp:taxon-name-part taxon-name-part-type="genus" reg="Acalypta">A.</tp:taxon-name-part><tp:taxon-name-part taxon-name-part-type="species" reg="carinata">carinata</tp:taxon-name-part></tp:taxon-name></italic>, brachypterous females <bold>H</bold><italic><tp:taxon-name><tp:taxon-name-part taxon-name-part-type="genus" reg="Acalypta">A.</tp:taxon-name-part><tp:taxon-name-part taxon-name-part-type="species" reg="cooleyi">cooleyi</tp:taxon-name-part></tp:taxon-name></italic>, brachypterous male <bold>I</bold><italic><tp:taxon-name><tp:taxon-name-part taxon-name-part-type="genus" reg="Acalypta">A.</tp:taxon-name-part><tp:taxon-name-part taxon-name-part-type="species" reg="cooleyi">cooleyi</tp:taxon-name-part></tp:taxon-name></italic>, macropterous male <bold>J</bold><italic><tp:taxon-name><tp:taxon-name-part taxon-name-part-type="genus" reg="Acalypta">A.</tp:taxon-name-part><tp:taxon-name-part taxon-name-part-type="species" reg="gracilis">gracilis</tp:taxon-name-part></tp:taxon-name></italic>, brachypterous male.</p></caption><graphic xmlns:xlink="http://www.w3.org/1999/xlink" xlink:href="zookeys-1229-107_article-142344__-g003.jpg" position="float" orientation="portrait" xlink:type="simple" id="oo_1263322.jpg"><uri content-type="original_file" xlink:type="simple">https://binary.pensoft.net/fig/1263322</uri></graphic></fig><fig id="F5" position="float" orientation="portrait"><object-id xmlns:xlink="http://www.w3.org/1999/xlink" content-type="doi" xlink:type="simple">10.3897/zookeys.1229.142344.figure5</object-id><object-id xmlns:xlink="http://www.w3.org/1999/xlink" content-type="arpha" xlink:type="simple">1EE38404-6F3C-5D8E-A020-B122FB311194</object-id><label>Figure 5.</label><caption><p>Rostra of six <italic><tp:taxon-name><tp:taxon-name-part taxon-name-part-type="genus" reg="Acalypta">Acalypta</tp:taxon-name-part></tp:taxon-name></italic> species from Japan. <bold>A</bold><italic><tp:taxon-name><tp:taxon-name-part taxon-name-part-type="genus" reg="Acalypta">A.</tp:taxon-name-part><tp:taxon-name-part taxon-name-part-type="species" reg="alutacea">alutacea</tp:taxon-name-part></tp:taxon-name></italic> sp. nov. <bold>B</bold><italic><tp:taxon-name><tp:taxon-name-part taxon-name-part-type="genus" reg="Acalypta">A.</tp:taxon-name-part><tp:taxon-name-part taxon-name-part-type="species" reg="carinata">carinata</tp:taxon-name-part></tp:taxon-name></italic><bold>C</bold><italic><tp:taxon-name><tp:taxon-name-part taxon-name-part-type="genus" reg="Acalypta">A.</tp:taxon-name-part><tp:taxon-name-part taxon-name-part-type="species" reg="cooleyi">cooleyi</tp:taxon-name-part></tp:taxon-name></italic><bold>D</bold><italic><tp:taxon-name><tp:taxon-name-part taxon-name-part-type="genus" reg="Acalypta">A.</tp:taxon-name-part><tp:taxon-name-part taxon-name-part-type="species" reg="gracilis">gracilis</tp:taxon-name-part></tp:taxon-name></italic><bold>E</bold><italic><tp:taxon-name><tp:taxon-name-part taxon-name-part-type="genus" reg="Acalypta">A.</tp:taxon-name-part><tp:taxon-name-part taxon-name-part-type="species" reg="hirashimai">hirashimai</tp:taxon-name-part></tp:taxon-name></italic><bold>F</bold><italic><tp:taxon-name><tp:taxon-name-part taxon-name-part-type="genus" reg="Acalypta">A.</tp:taxon-name-part><tp:taxon-name-part taxon-name-part-type="species" reg="marginata">marginata</tp:taxon-name-part></tp:taxon-name></italic>.</p></caption><graphic xmlns:xlink="http://www.w3.org/1999/xlink" xlink:href="zookeys-1229-107_article-142344__-g005.jpg" position="float" orientation="portrait" xlink:type="simple" id="oo_1263324.jpg"><uri content-type="original_file" xlink:type="simple">https://binary.pensoft.net/fig/1263324</uri></graphic></fig><fig id="F7" position="float" orientation="portrait"><object-id xmlns:xlink="http://www.w3.org/1999/xlink" content-type="doi" xlink:type="simple">10.3897/zookeys.1229.142344.figure7</object-id><object-id xmlns:xlink="http://www.w3.org/1999/xlink" content-type="arpha" xlink:type="simple">CD20DBD7-08F5-585E-8208-B450651EE9C7</object-id><label>Figure 7.</label><caption><p>Hemelytra of four <italic><tp:taxon-name><tp:taxon-name-part taxon-name-part-type="genus" reg="Acalypta">Acalypta</tp:taxon-name-part></tp:taxon-name></italic> species from Japan. <bold>A, B</bold><italic><tp:taxon-name><tp:taxon-name-part taxon-name-part-type="genus" reg="Acalypta">A.</tp:taxon-name-part><tp:taxon-name-part taxon-name-part-type="species" reg="alutacea">alutacea</tp:taxon-name-part></tp:taxon-name></italic> sp. nov., brachypterous males <bold>C, D</bold><italic><tp:taxon-name><tp:taxon-name-part taxon-name-part-type="genus" reg="Acalypta">A.</tp:taxon-name-part><tp:taxon-name-part taxon-name-part-type="species" reg="alutacea">alutacea</tp:taxon-name-part></tp:taxon-name></italic> sp. nov., brachypterous females <bold>E</bold><italic><tp:taxon-name><tp:taxon-name-part taxon-name-part-type="genus" reg="Acalypta">A.</tp:taxon-name-part><tp:taxon-name-part taxon-name-part-type="species" reg="carinata">carinata</tp:taxon-name-part></tp:taxon-name></italic>, brachypterous male <bold>F, G</bold><italic><tp:taxon-name><tp:taxon-name-part taxon-name-part-type="genus" reg="Acalypta">A.</tp:taxon-name-part><tp:taxon-name-part taxon-name-part-type="species" reg="carinata">carinata</tp:taxon-name-part></tp:taxon-name></italic>, brachypterous females <bold>H</bold><italic><tp:taxon-name><tp:taxon-name-part taxon-name-part-type="genus" reg="Acalypta">A.</tp:taxon-name-part><tp:taxon-name-part taxon-name-part-type="species" reg="cooleyi">cooleyi</tp:taxon-name-part></tp:taxon-name></italic>, brachypterous male <bold>I</bold><italic><tp:taxon-name><tp:taxon-name-part taxon-name-part-type="genus" reg="Acalypta">A.</tp:taxon-name-part><tp:taxon-name-part taxon-name-part-type="species" reg="cooleyi">cooleyi</tp:taxon-name-part></tp:taxon-name></italic>, macropterous male <bold>J</bold><italic><tp:taxon-name><tp:taxon-name-part taxon-name-part-type="genus" reg="Acalypta">A.</tp:taxon-name-part><tp:taxon-name-part taxon-name-part-type="species" reg="gracilis">gracilis</tp:taxon-name-part></tp:taxon-name></italic>, brachypterous male.</p></caption><graphic xmlns:xlink="http://www.w3.org/1999/xlink" xlink:href="zookeys-1229-107_article-142344__-g007.jpg" position="float" orientation="portrait" xlink:type="simple" id="oo_1263326.jpg"><uri content-type="original_file" xlink:type="simple">https://binary.pensoft.net/fig/1263326</uri></graphic></fig><fig id="F9" position="float" orientation="portrait"><object-id xmlns:xlink="http://www.w3.org/1999/xlink" content-type="doi" xlink:type="simple">10.3897/zookeys.1229.142344.figure9</object-id><object-id xmlns:xlink="http://www.w3.org/1999/xlink" content-type="arpha" xlink:type="simple">16F77572-9708-5B74-AB65-2A6F2E511C1B</object-id><label>Figure 9.</label><caption><p>Male terminalia of six <italic><tp:taxon-name><tp:taxon-name-part taxon-name-part-type="genus" reg="Acalypta">Acalypta</tp:taxon-name-part></tp:taxon-name></italic> species from Japan. <bold>A</bold><italic><tp:taxon-name><tp:taxon-name-part taxon-name-part-type="genus" reg="Acalypta">A.</tp:taxon-name-part><tp:taxon-name-part taxon-name-part-type="species" reg="alutacea">alutacea</tp:taxon-name-part></tp:taxon-name></italic> sp. nov. <bold>B</bold><italic><tp:taxon-name><tp:taxon-name-part taxon-name-part-type="genus" reg="Acalypta">A.</tp:taxon-name-part><tp:taxon-name-part taxon-name-part-type="species" reg="carinata">carinata</tp:taxon-name-part></tp:taxon-name></italic><bold>C</bold><italic><tp:taxon-name><tp:taxon-name-part taxon-name-part-type="genus" reg="Acalypta">A.</tp:taxon-name-part><tp:taxon-name-part taxon-name-part-type="species" reg="cooleyi">cooleyi</tp:taxon-name-part></tp:taxon-name></italic><bold>D</bold><italic><tp:taxon-name><tp:taxon-name-part taxon-name-part-type="genus" reg="Acalypta">A.</tp:taxon-name-part><tp:taxon-name-part taxon-name-part-type="species" reg="gracilis">gracilis</tp:taxon-name-part></tp:taxon-name></italic><bold>E</bold><italic><tp:taxon-name><tp:taxon-name-part taxon-name-part-type="genus" reg="Acalypta">A.</tp:taxon-name-part><tp:taxon-name-part taxon-name-part-type="species" reg="hirashimai">hirashimai</tp:taxon-name-part></tp:taxon-name></italic><bold>F</bold><italic><tp:taxon-name><tp:taxon-name-part taxon-name-part-type="genus" reg="Acalypta">A.</tp:taxon-name-part><tp:taxon-name-part taxon-name-part-type="species" reg="marginata">marginata</tp:taxon-name-part></tp:taxon-name></italic>.</p></caption><graphic xmlns:xlink="http://www.w3.org/1999/xlink" xlink:href="zookeys-1229-107_article-142344__-g009.jpg" position="float" orientation="portrait" xlink:type="simple" id="oo_1263328.jpg"><uri content-type="original_file" xlink:type="simple">https://binary.pensoft.net/fig/1263328</uri></graphic></fig><fig id="F11" position="float" orientation="portrait"><object-id xmlns:xlink="http://www.w3.org/1999/xlink" content-type="doi" xlink:type="simple">10.3897/zookeys.1229.142344.figure11</object-id><object-id xmlns:xlink="http://www.w3.org/1999/xlink" content-type="arpha" xlink:type="simple">7F66CBC5-9468-5F1C-B01D-DB182E1062D5</object-id><label>Figure 11.</label><caption><p>Female terminalia of six <italic><tp:taxon-name><tp:taxon-name-part taxon-name-part-type="genus" reg="Acalypta">Acalypta</tp:taxon-name-part></tp:taxon-name></italic> species from Japan. <bold>A</bold><italic><tp:taxon-name><tp:taxon-name-part taxon-name-part-type="genus" reg="Acalypta">A.</tp:taxon-name-part><tp:taxon-name-part taxon-name-part-type="species" reg="alutacea">alutacea</tp:taxon-name-part></tp:taxon-name></italic> sp. nov. <bold>B</bold><italic><tp:taxon-name><tp:taxon-name-part taxon-name-part-type="genus" reg="Acalypta">A.</tp:taxon-name-part><tp:taxon-name-part taxon-name-part-type="species" reg="carinata">carinata</tp:taxon-name-part></tp:taxon-name></italic><bold>C</bold><italic><tp:taxon-name><tp:taxon-name-part taxon-name-part-type="genus" reg="Acalypta">A.</tp:taxon-name-part><tp:taxon-name-part taxon-name-part-type="species" reg="cooleyi">cooleyi</tp:taxon-name-part></tp:taxon-name></italic><bold>D</bold><italic><tp:taxon-name><tp:taxon-name-part taxon-name-part-type="genus" reg="Acalypta">A.</tp:taxon-name-part><tp:taxon-name-part taxon-name-part-type="species" reg="gracilis">gracilis</tp:taxon-name-part></tp:taxon-name></italic><bold>E</bold><italic><tp:taxon-name><tp:taxon-name-part taxon-name-part-type="genus" reg="Acalypta">A.</tp:taxon-name-part><tp:taxon-name-part taxon-name-part-type="species" reg="hirashimai">hirashimai</tp:taxon-name-part></tp:taxon-name></italic><bold>F</bold><italic><tp:taxon-name><tp:taxon-name-part taxon-name-part-type="genus" reg="Acalypta">A.</tp:taxon-name-part><tp:taxon-name-part taxon-name-part-type="species" reg="marginata">marginata</tp:taxon-name-part></tp:taxon-name></italic>.</p></caption><graphic xmlns:xlink="http://www.w3.org/1999/xlink" xlink:href="zookeys-1229-107_article-142344__-g011.jpg" position="float" orientation="portrait" xlink:type="simple" id="oo_1263330.jpg"><uri content-type="original_file" xlink:type="simple">https://binary.pensoft.net/fig/1263330</uri></graphic></fig><fig id="F13" position="float" orientation="portrait"><object-id xmlns:xlink="http://www.w3.org/1999/xlink" content-type="doi" xlink:type="simple">10.3897/zookeys.1229.142344.figure13</object-id><object-id xmlns:xlink="http://www.w3.org/1999/xlink" content-type="arpha" xlink:type="simple">743AAB49-A35D-5D78-AB7F-BCAAD9F1360C</object-id><label>Figure 13.</label><caption><p>Line drawings of pronota of two <italic><tp:taxon-name><tp:taxon-name-part taxon-name-part-type="genus" reg="Acalypta">Acalypta</tp:taxon-name-part></tp:taxon-name></italic> species from Japan, dorsal view. <bold>A, B</bold><italic><tp:taxon-name><tp:taxon-name-part taxon-name-part-type="genus" reg="Acalypta">A.</tp:taxon-name-part><tp:taxon-name-part taxon-name-part-type="species" reg="alutacea">alutacea</tp:taxon-name-part></tp:taxon-name></italic> sp. nov. <bold>C, D</bold><italic><tp:taxon-name><tp:taxon-name-part taxon-name-part-type="genus" reg="Acalypta">A.</tp:taxon-name-part><tp:taxon-name-part taxon-name-part-type="species" reg="carinata">carinata</tp:taxon-name-part></tp:taxon-name></italic>. Abbreviations: ca, calli; ho, hood; lc, lateral carina; mc, median carina; pa, paranotum; pd, pronotal disc; pp, posterior process.</p></caption><graphic xmlns:xlink="http://www.w3.org/1999/xlink" xlink:href="zookeys-1229-107_article-142344__-g013.jpg" position="float" orientation="portrait" xlink:type="simple" id="oo_1263332.jpg"><uri content-type="original_file" xlink:type="simple">https://binary.pensoft.net/fig/1263332</uri></graphic></fig><fig id="F15" position="float" orientation="portrait"><object-id xmlns:xlink="http://www.w3.org/1999/xlink" content-type="doi" xlink:type="simple">10.3897/zookeys.1229.142344.figure15</object-id><object-id xmlns:xlink="http://www.w3.org/1999/xlink" content-type="arpha" xlink:type="simple">5D170DBF-91AB-5BEC-BCAA-ABFC24CC00BB</object-id><label>Figure 15.</label><caption><p>Living individuals of six <italic><tp:taxon-name><tp:taxon-name-part taxon-name-part-type="genus" reg="Acalypta">Acalypta</tp:taxon-name-part></tp:taxon-name></italic> species from Japan. <bold>A</bold><italic><tp:taxon-name><tp:taxon-name-part taxon-name-part-type="genus" reg="Acalypta">A.</tp:taxon-name-part><tp:taxon-name-part taxon-name-part-type="species" reg="alutacea">alutacea</tp:taxon-name-part></tp:taxon-name></italic> sp. nov., brachypterous morph <bold>B, C</bold><italic><tp:taxon-name><tp:taxon-name-part taxon-name-part-type="genus" reg="Acalypta">A.</tp:taxon-name-part><tp:taxon-name-part taxon-name-part-type="species" reg="carinata">carinata</tp:taxon-name-part></tp:taxon-name></italic>, brachypterous morphs <bold>D</bold><italic><tp:taxon-name><tp:taxon-name-part taxon-name-part-type="genus" reg="Acalypta">A.</tp:taxon-name-part><tp:taxon-name-part taxon-name-part-type="species" reg="carinata">carinata</tp:taxon-name-part></tp:taxon-name></italic>, fifth instar nymph <bold>E</bold><italic><tp:taxon-name><tp:taxon-name-part taxon-name-part-type="genus" reg="Acalypta">A.</tp:taxon-name-part><tp:taxon-name-part taxon-name-part-type="species" reg="cooleyi">cooleyi</tp:taxon-name-part></tp:taxon-name></italic>, brachypterous morph <bold>F</bold><italic><tp:taxon-name><tp:taxon-name-part taxon-name-part-type="genus" reg="Acalypta">A.</tp:taxon-name-part><tp:taxon-name-part taxon-name-part-type="species" reg="cooleyi">cooleyi</tp:taxon-name-part></tp:taxon-name></italic>, macropterous morph <bold>G</bold><italic><tp:taxon-name><tp:taxon-name-part taxon-name-part-type="genus" reg="Acalypta">A.</tp:taxon-name-part><tp:taxon-name-part taxon-name-part-type="species" reg="gracilis">gracilis</tp:taxon-name-part></tp:taxon-name></italic>, brachypterous morph <bold>H</bold><italic><tp:taxon-name><tp:taxon-name-part taxon-name-part-type="genus" reg="Acalypta">A.</tp:taxon-name-part><tp:taxon-name-part taxon-name-part-type="species" reg="hirashimai">hirashimai</tp:taxon-name-part></tp:taxon-name></italic>, brachypterous morph <bold>I</bold><italic><tp:taxon-name><tp:taxon-name-part taxon-name-part-type="genus" reg="Acalypta">A.</tp:taxon-name-part><tp:taxon-name-part taxon-name-part-type="species" reg="marginata">marginata</tp:taxon-name-part></tp:taxon-name></italic>, brachypterous morph.</p></caption><graphic xmlns:xlink="http://www.w3.org/1999/xlink" xlink:href="zookeys-1229-107_article-142344__-g015.jpg" position="float" orientation="portrait" xlink:type="simple" id="oo_1263334.jpg"><uri content-type="original_file" xlink:type="simple">https://binary.pensoft.net/fig/1263334</uri></graphic></fig><fig id="F17" position="float" orientation="portrait"><object-id xmlns:xlink="http://www.w3.org/1999/xlink" content-type="doi" xlink:type="simple">10.3897/zookeys.1229.142344.figure17</object-id><object-id xmlns:xlink="http://www.w3.org/1999/xlink" content-type="arpha" xlink:type="simple">023D19B8-279B-5E97-A0DC-12CD920E9DEC</object-id><label>Figure 17.</label><caption><p>Collection sites of three <italic><tp:taxon-name><tp:taxon-name-part taxon-name-part-type="genus" reg="Acalypta">Acalypta</tp:taxon-name-part></tp:taxon-name></italic> species from Japan used in present study.</p></caption><graphic xmlns:xlink="http://www.w3.org/1999/xlink" xlink:href="zookeys-1229-107_article-142344__-g017.jpg" position="float" orientation="portrait" xlink:type="simple" id="oo_1263336.jpg"><uri content-type="original_file" xlink:type="simple">https://binary.pensoft.net/fig/1263336</uri></graphic></fig></tp:treatment-sec><ref-list><ref id="B9"><mixed-citation xmlns:xlink="http://www.w3.org/1999/xlink" xlink:type="simple"><person-group><name name-style="western"><surname>Drake</surname><given-names>CJ</given-names></name><name name-style="western"><surname>Ruhoff</surname><given-names>FA</given-names></name></person-group> (<year>1965</year>) Lacebugs of the world, a catalog (<tp:taxon-name><tp:taxon-name-part taxon-name-part-type="order">Hemiptera</tp:taxon-name-part></tp:taxon-name>: <tp:taxon-name><tp:taxon-name-part taxon-name-part-type="family">Tingidae</tp:taxon-name-part></tp:taxon-name>). Bulletin of the United States National Museum 243: [i–viii +] 1–634. [pls. frontis piece + 1–56] <ext-link xlink:href="10.5479/si.03629236.243.1" ext-link-type="doi" xlink:type="simple">https://doi.org/10.5479/si.03629236.243.1</ext-link></mixed-citation></ref><ref id="B31"><mixed-citation xmlns:xlink="http://www.w3.org/1999/xlink" xlink:type="simple"><person-group><name name-style="western"><surname>Péricart</surname><given-names>J</given-names></name></person-group> (<year>1978</year>) Révision systematique des <tp:taxon-name><tp:taxon-name-part taxon-name-part-type="family">Tingidae</tp:taxon-name-part></tp:taxon-name> ouest-paléarctiques. 5. Contribution à la connaissance du genre <italic><tp:taxon-name><tp:taxon-name-part taxon-name-part-type="genus">Acalypta</tp:taxon-name-part></tp:taxon-name></italic> Westwood (<tp:taxon-name><tp:taxon-name-part taxon-name-part-type="order">Hemiptera</tp:taxon-name-part></tp:taxon-name>). Annales de la Société Entomologique de France, New Series 14: 683−701. [in French with English summary] <ext-link xlink:href="10.1080/21686351.1978.12278712" ext-link-type="doi" xlink:type="simple">https://doi.org/10.1080/21686351.1978.12278712</ext-link></mixed-citation></ref><ref id="B32"><mixed-citation xmlns:xlink="http://www.w3.org/1999/xlink" xlink:type="simple"><person-group><name name-style="western"><surname>Péricart</surname><given-names>J</given-names></name></person-group> (<year>1983</year>) <source>Faune de France 69. Hémiptères <tp:taxon-name><tp:taxon-name-part taxon-name-part-type="family">Tingidae</tp:taxon-name-part></tp:taxon-name> euro-méditerranéens.</source><publisher-name>Fédération Française des Sociétés de Sciences Naturelles</publisher-name>, <publisher-loc>Paris, France</publisher-loc>, <size units="page">620 pp</size>. [in French]</mixed-citation></ref><ref id="B33"><mixed-citation xmlns:xlink="http://www.w3.org/1999/xlink" xlink:type="simple"><person-group><name name-style="western"><surname>Péricart</surname><given-names>J</given-names></name><name name-style="western"><surname>Golub</surname><given-names>VB</given-names></name></person-group> (<year>1996</year>) Superfamily <tp:taxon-name><tp:taxon-name-part taxon-name-part-type="superfamily">Tingoidea</tp:taxon-name-part></tp:taxon-name> Laporte, 1832. In: Aukema B, Rieger C (Eds) Catalogue of the <tp:taxon-name><tp:taxon-name-part taxon-name-part-type="suborder">Heteroptera</tp:taxon-name-part></tp:taxon-name> of the Palaearctic Region. Vol. 2, <tp:taxon-name><tp:taxon-name-part taxon-name-part-type="infraorder">Cimicomorpha</tp:taxon-name-part></tp:taxon-name> I. Netherlands Entomological Society, Amsterdam, Netherlands 3–78.</mixed-citation></ref><ref id="B43"><mixed-citation xmlns:xlink="http://www.w3.org/1999/xlink" xlink:type="simple"><person-group><name name-style="western"><surname>Štusák</surname><given-names>JM</given-names></name><name name-style="western"><surname>Stehlík</surname><given-names>JL</given-names></name></person-group> (<year>1980</year>) <article-title>Fourth contribution to the teratology of <tp:taxon-name><tp:taxon-name-part taxon-name-part-type="family">Tingidae</tp:taxon-name-part></tp:taxon-name> (<tp:taxon-name><tp:taxon-name-part taxon-name-part-type="suborder">Heteroptera</tp:taxon-name-part></tp:taxon-name>). Anomalies of head and thorax.</article-title><source>Acta Musei Moraviae, Scientiae Biologicae</source><volume>65</volume>: <fpage>161</fpage>–<lpage>172</lpage>.</mixed-citation></ref><ref id="B44"><mixed-citation xmlns:xlink="http://www.w3.org/1999/xlink" xlink:type="simple"><person-group><name name-style="western"><surname>Štusák</surname><given-names>JM</given-names></name><name name-style="western"><surname>Stehlík</surname><given-names>JL</given-names></name></person-group> (<year>1982</year>) <article-title>Fifth contribution to the teratology of <tp:taxon-name><tp:taxon-name-part taxon-name-part-type="family">Tingidae</tp:taxon-name-part></tp:taxon-name> (<tp:taxon-name><tp:taxon-name-part taxon-name-part-type="suborder">Heteroptera</tp:taxon-name-part></tp:taxon-name>). Anomalies of fore wings (Hemelytra).</article-title><source>Acta Musei Moraviae, Scientiae Biologicae</source><volume>67</volume>: <fpage>163</fpage>–<lpage>180</lpage>.</mixed-citation></ref><ref id="B2"><mixed-citation xmlns:xlink="http://www.w3.org/1999/xlink" xlink:type="simple"><person-group><name name-style="western"><surname>Aukema</surname><given-names>B</given-names></name><name name-style="western"><surname>Rieger</surname><given-names>C</given-names></name><name name-style="western"><surname>Rabitsch</surname><given-names>W</given-names></name></person-group> (<year>2013</year>) Catalogue of the <tp:taxon-name><tp:taxon-name-part taxon-name-part-type="suborder">Heteroptera</tp:taxon-name-part></tp:taxon-name> of the Palaearctic Region. Vol. 6, Supplement. Netherlands Entomological Society, Amsterdam, Netherland, [xxiv +] 629 pp.</mixed-citation></ref><ref id="B1"><mixed-citation xmlns:xlink="http://www.w3.org/1999/xlink" xlink:type="simple"><person-group><name name-style="western"><surname>Aukema</surname><given-names>B</given-names></name></person-group> (<year>2025</year>) Catalogue of the Palaearctic <tp:taxon-name><tp:taxon-name-part taxon-name-part-type="suborder">Heteroptera</tp:taxon-name-part></tp:taxon-name>. <ext-link xlink:href="https://catpalhet.linnaeus.naturalis.nl/linnaeus_ng/app/views/introduction/topic.php?id=9&amp;epi=1" ext-link-type="uri" xlink:type="simple">https://catpalhet.linnaeus. naturalis.nl/linnaeus_ng/app/views/introduction/topic.php?id=9&amp;epi=1</ext-link> [accessed 18 Jan. 2025]</mixed-citation></ref><ref id="B34"><mixed-citation xmlns:xlink="http://www.w3.org/1999/xlink" xlink:type="simple"><person-group><name name-style="western"><surname>Rédei</surname><given-names>D</given-names></name><name name-style="western"><surname>Harmat</surname><given-names>B</given-names></name><name name-style="western"><surname>Hufnagel</surname><given-names>G</given-names></name></person-group> (<year>2004</year>) <article-title>Ecology of the <italic><tp:taxon-name><tp:taxon-name-part taxon-name-part-type="genus">Acalypta</tp:taxon-name-part></tp:taxon-name></italic> species occurring in Hungary (<tp:taxon-name><tp:taxon-name-part taxon-name-part-type="class">Insecta</tp:taxon-name-part></tp:taxon-name>: <tp:taxon-name><tp:taxon-name-part taxon-name-part-type="suborder">Heteroptera</tp:taxon-name-part></tp:taxon-name>: <tp:taxon-name><tp:taxon-name-part taxon-name-part-type="family">Tingidae</tp:taxon-name-part></tp:taxon-name>). Data to the knowledge on the ground-living <tp:taxon-name><tp:taxon-name-part taxon-name-part-type="suborder">Heteroptera</tp:taxon-name-part></tp:taxon-name> of Hungary, No. 3.</article-title><source>Applied Ecology and Environmental Research</source><volume>2</volume>(<issue>2</issue>): <fpage>73</fpage>–<lpage>91</lpage>. <ext-link xlink:href="10.15666/aeer/03073090" ext-link-type="doi" xlink:type="simple">https://doi.org/10.15666/aeer/03073090</ext-link></mixed-citation></ref></ref-list></tp:taxon-treatment>
