# Supplementary material for: ﻿A new species and two new records of the moss-feeding lace bug genus Acalypta (Hemiptera, Heteroptera, Tingidae) from Hokkaido, northern Japan, with an illustrated key to the Japanese species of the genus
Source: Zookeys. 2025 Feb 26;1229:107–32. doi: 10.3897/zookeys.1229.142344 (PMC11883478; doi:10.3897/zookeys.1229.142344)
Supplement: XML Treatment for Acalypta sauteri [file zookeys.1229.142344-treatment4.xml]

<!DOCTYPE tp:taxon-treatment
  PUBLIC "-//TaxonX//DTD Taxonomic Treatment Publishing DTD v0 20100105//EN" "tax-treatment-NSO.dtd">
<tp:taxon-treatment xmlns:tp="http://www.plazi.org/taxpub"><tp:treatment-meta><kwd-group><label>Taxon classification</label><kwd>
                <named-content content-type="kingdom">Animalia</named-content>
              </kwd><kwd>
                <named-content content-type="order">Hemiptera</named-content>
              </kwd><kwd>
                <named-content content-type="family">Tingidae</named-content>
              </kwd></kwd-group><mixed-citation publication-type="journal"><person-group><name><surname>Souma</surname><given-names>Jun</given-names></name></person-group><article-title>﻿A new species and two new records of the moss-feeding lace bug genus <italic><tp:taxon-name><tp:taxon-name-part taxon-name-part-type="genus" reg="Acalypta">Acalypta</tp:taxon-name-part></tp:taxon-name></italic> (<tp:taxon-name><tp:taxon-name-part taxon-name-part-type="order">Hemiptera</tp:taxon-name-part></tp:taxon-name>, <tp:taxon-name><tp:taxon-name-part taxon-name-part-type="suborder">Heteroptera</tp:taxon-name-part></tp:taxon-name>, <tp:taxon-name><tp:taxon-name-part taxon-name-part-type="family">Tingidae</tp:taxon-name-part></tp:taxon-name>) from Hokkaido, northern Japan, with an illustrated key to the Japanese species of the genus</article-title><source>Zookeys</source><day>26</day><month>02</month><year>2025</year><volume>1229</volume><fpage>107</fpage><lpage>132</lpage><pub-id pub-id-type="doi">10.3897/zookeys.1229.142344</pub-id></mixed-citation></tp:treatment-meta><tp:nomenclature><label>﻿</label><tp:taxon-name>
              <object-id xmlns:xlink="http://www.w3.org/1999/xlink" content-type="arpha" xlink:type="simple">78A92F96-FB65-57BC-83B4-504429BB3B11</object-id>
              <tp:taxon-name-part taxon-name-part-type="genus" reg="Acalypta">Acalypta</tp:taxon-name-part>
              <tp:taxon-name-part taxon-name-part-type="species" reg="sauteri">sauteri</tp:taxon-name-part>
            </tp:taxon-name><tp:taxon-authority>Drake, 1942</tp:taxon-authority><xref ref-type="fig" rid="F2">Figs 2E</xref><xref ref-type="fig" rid="F4">, 4E</xref><xref ref-type="fig" rid="F6">, 6C</xref><xref ref-type="fig" rid="F8">, 8E</xref><xref ref-type="fig" rid="F10">, 10C</xref><xref ref-type="fig" rid="F12">, 12C</xref><xref ref-type="fig" rid="F16">, 16C, D Japanese name: Maru-gunbai</xref><tp:nomenclature-citation-list><tp:nomenclature-citation><tp:taxon-name>
                  <tp:taxon-name-part taxon-name-part-type="genus" reg="Acalypta">Acalypta</tp:taxon-name-part>
                  <tp:taxon-name-part taxon-name-part-type="species" reg="sauteri">sauteri</tp:taxon-name-part>
                </tp:taxon-name><comment>Drake, 1942: 14. Holotype: brachypterous ♂; type locality: Japan • Oayama [= Honshu, Kanagawa-ken, Mt. Oyama] (cf. <xref ref-type="bibr" rid="B47">Takeya 1951</xref>; <xref ref-type="bibr" rid="B23">Miyatake 1958</xref>; <xref ref-type="bibr" rid="B11">Hiura 1960</xref>; <xref ref-type="bibr" rid="B8">Drake and Lattin 1963</xref>; <xref ref-type="bibr" rid="B50">Tomokuni 1983</xref>); depository: United States National Museum of Natural History, Washington, D.C., USA.</comment></tp:nomenclature-citation></tp:nomenclature-citation-list></tp:nomenclature><tp:treatment-sec sec-type="References" id="SECID0E41AG"><title>References.</title><p><xref ref-type="bibr" rid="B47">Takeya (1951</xref>: 6) (checklist: eastern Asia); <xref ref-type="bibr" rid="B23">Miyatake (1958</xref>: 15) (distribution); <xref ref-type="bibr" rid="B11">Hiura (1960</xref>: 70) (distribution); <xref ref-type="bibr" rid="B48">Takeya (1962</xref>: 68) (distribution); <xref ref-type="bibr" rid="B8">Drake and Lattin (1963</xref>: 336) (distribution); <xref ref-type="bibr" rid="B9">Drake and Ruhoff (1965</xref>: 54) (catalogue); <xref ref-type="bibr" rid="B20">Miyamoto (1965</xref>: 90) (monograph); <xref ref-type="bibr" rid="B49">Tomokuni (1972</xref>: 88) (distribution); <xref ref-type="bibr" rid="B3">Baba (1982</xref>: 8) (distribution); <xref ref-type="bibr" rid="B50">Tomokuni (1983</xref>: 146) (biology); <xref ref-type="bibr" rid="B51">Tomokuni (1985</xref>: 156) (distribution); <xref ref-type="bibr" rid="B22">Miyamoto and Yasunaga (1989</xref>: 166) (checklist: Japan); <xref ref-type="bibr" rid="B45">Takahashi (1990</xref>: 3) (distribution); <xref ref-type="bibr" rid="B33">Péricart and Golub (1996</xref>: 10) (checklist: Palaearctic); <xref ref-type="bibr" rid="B21">Miyamoto (2008</xref>: 157) (monograph); <xref ref-type="bibr" rid="B57">Yamada and Tomokuni (2012</xref>: 187) (monograph); <xref ref-type="bibr" rid="B66">Yano et al. (2013</xref>: 24) (distribution); <xref ref-type="bibr" rid="B18">Maehara (2014</xref>: 57) (distribution); <xref ref-type="bibr" rid="B27">Nozaki et al. (2016</xref>: 75) (distribution); <xref ref-type="bibr" rid="B56">Yamada and Ishikawa (2016</xref>: 429) (checklist: Japan); <xref ref-type="bibr" rid="B10">Hayashi and Kadowaki (2018</xref>: 309) (checklist: Oki Islands); <xref ref-type="bibr" rid="B13">Ito and Sasaki (2018</xref>: 17) (distribution); <xref ref-type="bibr" rid="B28">Obae (2019</xref>: 18) (distribution); <xref ref-type="bibr" rid="B29">Okochi (2019</xref>: 1) (distribution); <xref ref-type="bibr" rid="B58">Yamaguchi and Nakamura (2019</xref>: 61) (distribution); <xref ref-type="bibr" rid="B68">Yoshitomi and Hayashi (2019</xref>: 84) (distribution); <xref ref-type="bibr" rid="B14">Kawase (2020</xref>: 6) (distribution); <xref ref-type="bibr" rid="B16">Konno (2020</xref>: 18) (distribution); <xref ref-type="bibr" rid="B60">Yamamoto (2021a</xref>: 4) (distribution); <xref ref-type="bibr" rid="B46">Takai (2022</xref>: 61) (distribution); <xref ref-type="bibr" rid="B17">Konno (2023</xref>: 18) (distribution); <xref ref-type="bibr" rid="B30">Okochi (2023</xref>: 5) (distribution); <xref ref-type="bibr" rid="B62">Yamamoto (2022a</xref>: 2) (distribution); <xref ref-type="bibr" rid="B63">Yamamoto (2022b</xref>: 10) (distribution); <xref ref-type="bibr" rid="B4">Ban et al. (2024</xref>: 115) (distribution); <xref ref-type="bibr" rid="B64">Yamamoto (2024a</xref>: 4) (distribution); <xref ref-type="bibr" rid="B65">Yamamoto (2024b</xref>: 9) (distribution).</p><fig id="F2" position="float" orientation="portrait"><object-id xmlns:xlink="http://www.w3.org/1999/xlink" content-type="doi" xlink:type="simple">10.3897/zookeys.1229.142344.figure2</object-id><object-id xmlns:xlink="http://www.w3.org/1999/xlink" content-type="arpha" xlink:type="simple">7171D56C-64B2-58DE-856C-C5A0F01543D0</object-id><label>Figure 2.</label><caption><p>Dorsal habitus of six <italic><tp:taxon-name><tp:taxon-name-part taxon-name-part-type="genus" reg="Acalypta">Acalypta</tp:taxon-name-part></tp:taxon-name></italic> species from Japan. <bold>A</bold><italic><tp:taxon-name><tp:taxon-name-part taxon-name-part-type="genus" reg="Acalypta">A.</tp:taxon-name-part><tp:taxon-name-part taxon-name-part-type="species" reg="hirashimai">hirashimai</tp:taxon-name-part></tp:taxon-name></italic>, brachypterous male <bold>B</bold><italic><tp:taxon-name><tp:taxon-name-part taxon-name-part-type="genus" reg="Acalypta">A.</tp:taxon-name-part><tp:taxon-name-part taxon-name-part-type="species" reg="marginata">marginata</tp:taxon-name-part></tp:taxon-name></italic>, brachypterous male <bold>C</bold><italic><tp:taxon-name><tp:taxon-name-part taxon-name-part-type="genus" reg="Acalypta">A.</tp:taxon-name-part><tp:taxon-name-part taxon-name-part-type="species" reg="miyamotoi">miyamotoi</tp:taxon-name-part></tp:taxon-name></italic>, brachypterous male <bold>D</bold><italic><tp:taxon-name><tp:taxon-name-part taxon-name-part-type="genus" reg="Acalypta">A.</tp:taxon-name-part><tp:taxon-name-part taxon-name-part-type="species" reg="pallidicoronata">pallidicoronata</tp:taxon-name-part></tp:taxon-name></italic>, brachypterous male <bold>E</bold><italic><tp:taxon-name><tp:taxon-name-part taxon-name-part-type="genus" reg="Acalypta">A.</tp:taxon-name-part><tp:taxon-name-part taxon-name-part-type="species" reg="sauteri">sauteri</tp:taxon-name-part></tp:taxon-name></italic>, brachypterous male <bold>F</bold><italic><tp:taxon-name><tp:taxon-name-part taxon-name-part-type="genus" reg="Acalypta">A.</tp:taxon-name-part><tp:taxon-name-part taxon-name-part-type="species" reg="tsurugisana">tsurugisana</tp:taxon-name-part></tp:taxon-name></italic>, brachypterous male.</p></caption><graphic xmlns:xlink="http://www.w3.org/1999/xlink" xlink:href="zookeys-1229-107_article-142344__-g002.jpg" position="float" orientation="portrait" xlink:type="simple" id="oo_1263321.jpg"><uri content-type="original_file" xlink:type="simple">https://binary.pensoft.net/fig/1263321</uri></graphic></fig></tp:treatment-sec><tp:treatment-sec sec-type="material" id="SECID0EPEBG"><title>Material examined.</title><p><bold><italic>Non-types</italic></bold>, Japan • 1 brachypterous ♂; Hokkaido, Yakumo-cho, Namarikawa; 29 Jun. 2024; R. Sato leg.; <named-content xmlns:xlink="http://www.w3.org/1999/xlink" content-type="dwc:institutional_code" xlink:title="Shirakami Research Center for Environmental Sciences, Faculty of Agriculture and Life Science, Hirosaki University, Aomori, Japan" xlink:href="http://grbio.org/institution/hirosaki-university" xlink:type="simple">SIHU</named-content> • 2 brachypterous ♀♀; same collection data as for preceding; 6 Oct. 2024; <named-content xmlns:xlink="http://www.w3.org/1999/xlink" content-type="dwc:institutional_code" xlink:title="Shirakami Research Center for Environmental Sciences, Faculty of Agriculture and Life Science, Hirosaki University, Aomori, Japan" xlink:href="http://grbio.org/institution/hirosaki-university" xlink:type="simple">SIHU</named-content> • 1 brachypterous ♂ 1 brachypterous ♀; Awa Island, Uramura; 20 Sep. 2015; G. Mashima leg.; <named-content xmlns:xlink="http://www.w3.org/1999/xlink" content-type="dwc:institutional_code" xlink:title="Laboratory of Entomology, Faculty of Agriculture, Tokyo University of Agriculture, Kanagawa, Japan" xlink:href="http://grbio.org/institution/tokyo-university-agriculture" xlink:type="simple">TUA</named-content>.</p><fig id="F3" position="float" orientation="portrait"><object-id xmlns:xlink="http://www.w3.org/1999/xlink" content-type="doi" xlink:type="simple">10.3897/zookeys.1229.142344.figure3</object-id><object-id xmlns:xlink="http://www.w3.org/1999/xlink" content-type="arpha" xlink:type="simple">F2FC20A9-B0F1-56B8-89FE-995BF4C25247</object-id><label>Figure 3.</label><caption><p>Pronota of four <italic><tp:taxon-name><tp:taxon-name-part taxon-name-part-type="genus" reg="Acalypta">Acalypta</tp:taxon-name-part></tp:taxon-name></italic> species from Japan. <bold>A, B</bold><italic><tp:taxon-name><tp:taxon-name-part taxon-name-part-type="genus" reg="Acalypta">A.</tp:taxon-name-part><tp:taxon-name-part taxon-name-part-type="species" reg="alutacea">alutacea</tp:taxon-name-part></tp:taxon-name></italic> sp. nov., brachypterous males <bold>C, D</bold><italic><tp:taxon-name><tp:taxon-name-part taxon-name-part-type="genus" reg="Acalypta">A.</tp:taxon-name-part><tp:taxon-name-part taxon-name-part-type="species" reg="alutacea">alutacea</tp:taxon-name-part></tp:taxon-name></italic> sp. nov., brachypterous females <bold>E</bold><italic><tp:taxon-name><tp:taxon-name-part taxon-name-part-type="genus" reg="Acalypta">A.</tp:taxon-name-part><tp:taxon-name-part taxon-name-part-type="species" reg="carinata">carinata</tp:taxon-name-part></tp:taxon-name></italic>, brachypterous male <bold>F, G</bold><italic><tp:taxon-name><tp:taxon-name-part taxon-name-part-type="genus" reg="Acalypta">A.</tp:taxon-name-part><tp:taxon-name-part taxon-name-part-type="species" reg="carinata">carinata</tp:taxon-name-part></tp:taxon-name></italic>, brachypterous females <bold>H</bold><italic><tp:taxon-name><tp:taxon-name-part taxon-name-part-type="genus" reg="Acalypta">A.</tp:taxon-name-part><tp:taxon-name-part taxon-name-part-type="species" reg="cooleyi">cooleyi</tp:taxon-name-part></tp:taxon-name></italic>, brachypterous male <bold>I</bold><italic><tp:taxon-name><tp:taxon-name-part taxon-name-part-type="genus" reg="Acalypta">A.</tp:taxon-name-part><tp:taxon-name-part taxon-name-part-type="species" reg="cooleyi">cooleyi</tp:taxon-name-part></tp:taxon-name></italic>, macropterous male <bold>J</bold><italic><tp:taxon-name><tp:taxon-name-part taxon-name-part-type="genus" reg="Acalypta">A.</tp:taxon-name-part><tp:taxon-name-part taxon-name-part-type="species" reg="gracilis">gracilis</tp:taxon-name-part></tp:taxon-name></italic>, brachypterous male.</p></caption><graphic xmlns:xlink="http://www.w3.org/1999/xlink" xlink:href="zookeys-1229-107_article-142344__-g003.jpg" position="float" orientation="portrait" xlink:type="simple" id="oo_1263322.jpg"><uri content-type="original_file" xlink:type="simple">https://binary.pensoft.net/fig/1263322</uri></graphic></fig></tp:treatment-sec><tp:treatment-sec sec-type="remarks" id="SECID0E3JBG"><title>Remarks.</title><p>Although <italic><tp:taxon-name><tp:taxon-name-part taxon-name-part-type="genus" reg="Acalypta">Acalypta</tp:taxon-name-part><tp:taxon-name-part taxon-name-part-type="species" reg="sauteri">sauteri</tp:taxon-name-part></tp:taxon-name></italic> exhibits geographic variations (<xref ref-type="bibr" rid="B49">Tomokuni 1972</xref>), the morphological characteristics of the above five specimens were consistent with photographs of the holotype (<xref ref-type="bibr" rid="B54">United States National Museum of Natural History 2024</xref>) and the original description (<xref ref-type="bibr" rid="B6">Drake 1942</xref>) of the species. Therefore, we identified the studied specimens from Hokkaido and Awa Island as <italic><tp:taxon-name><tp:taxon-name-part taxon-name-part-type="genus" reg="Acalypta">A.</tp:taxon-name-part><tp:taxon-name-part taxon-name-part-type="species" reg="sauteri">sauteri</tp:taxon-name-part></tp:taxon-name></italic>. Morphological differences between <italic><tp:taxon-name><tp:taxon-name-part taxon-name-part-type="genus" reg="Acalypta">A.</tp:taxon-name-part><tp:taxon-name-part taxon-name-part-type="species" reg="sauteri">sauteri</tp:taxon-name-part></tp:taxon-name></italic> and nine other Japanese species are provided in the identification key below.</p></tp:treatment-sec><tp:treatment-sec sec-type="distribution" id="SECID0EPLBG"><title>Distribution.</title><p>Japan (Hokkaido, Honshu, Awa Island, Sado Island, Awaji Island, Oki Islands (Dogo Island), Ikuchi Island, Shikoku, Shodo Island, Omi Island, Kyushu, Amakusa Islands (Shimoshima Island)) (Fig. <xref ref-type="fig" rid="F17">17</xref>) (<xref ref-type="bibr" rid="B50">Tomokuni 1983</xref>, <xref ref-type="bibr" rid="B51">1985</xref>; <xref ref-type="bibr" rid="B27">Nozaki et al. 2016</xref>; <xref ref-type="bibr" rid="B57">Yamada and Tomokuni 2012</xref>; <xref ref-type="bibr" rid="B56">Yamada and Ishikawa 2016</xref>; <xref ref-type="bibr" rid="B1">Aukema 2025</xref>). <italic><tp:taxon-name><tp:taxon-name-part taxon-name-part-type="genus" reg="Acalypta">Acalypta</tp:taxon-name-part><tp:taxon-name-part taxon-name-part-type="species" reg="sauteri">sauteri</tp:taxon-name-part></tp:taxon-name></italic> is newly recorded from Hokkaido and Awa Island. The discovery of <italic><tp:taxon-name><tp:taxon-name-part taxon-name-part-type="genus" reg="Acalypta">A.</tp:taxon-name-part><tp:taxon-name-part taxon-name-part-type="species" reg="sauteri">sauteri</tp:taxon-name-part></tp:taxon-name></italic> from Hokkaido also represents the northernmost record of this species.</p></tp:treatment-sec><tp:treatment-sec sec-type="host" id="SECID0EHNBG"><title>Host plant.</title><p><italic><tp:taxon-name><tp:taxon-name-part taxon-name-part-type="genus" reg="Acalypta">Acalypta</tp:taxon-name-part><tp:taxon-name-part taxon-name-part-type="species" reg="sauteri">sauteri</tp:taxon-name-part></tp:taxon-name></italic> were collected from 23 moss species belonging to 14 families: <italic><tp:taxon-name><tp:taxon-name-part taxon-name-part-type="genus" reg="Atrichum">Atrichum</tp:taxon-name-part><tp:taxon-name-part taxon-name-part-type="species" reg="rhystophyllum">rhystophyllum</tp:taxon-name-part></tp:taxon-name></italic> (Müll.Hal.) Paris (<tp:taxon-name><tp:taxon-name-part taxon-name-part-type="family">Polytrichaceae</tp:taxon-name-part></tp:taxon-name>), <italic><tp:taxon-name><tp:taxon-name-part taxon-name-part-type="genus" reg="Brachythecium">Brachythecium</tp:taxon-name-part><tp:taxon-name-part taxon-name-part-type="species" reg="buchananii">buchananii</tp:taxon-name-part></tp:taxon-name></italic> (Hook.) A.Jaeger (<tp:taxon-name><tp:taxon-name-part taxon-name-part-type="family">Brachytheciaceae</tp:taxon-name-part></tp:taxon-name>), <italic><tp:taxon-name><tp:taxon-name-part taxon-name-part-type="genus" reg="Brachythecium">B.</tp:taxon-name-part><tp:taxon-name-part taxon-name-part-type="species" reg="plumosum">plumosum</tp:taxon-name-part></tp:taxon-name></italic> (Hedw.) Bruch et Schimp, <italic><tp:taxon-name><tp:taxon-name-part taxon-name-part-type="genus" reg="Brachythecium">B.</tp:taxon-name-part><tp:taxon-name-part taxon-name-part-type="species" reg="populeum">populeum</tp:taxon-name-part></tp:taxon-name></italic> (Hedw.) Bruch et Schimp., <italic><tp:taxon-name><tp:taxon-name-part taxon-name-part-type="genus" reg="Brachythecium">B.</tp:taxon-name-part><tp:taxon-name-part taxon-name-part-type="species" reg="rivulare">rivulare</tp:taxon-name-part></tp:taxon-name></italic> Bruch et Schimp., <italic><tp:taxon-name><tp:taxon-name-part taxon-name-part-type="genus" reg="Brotherella">Brotherella</tp:taxon-name-part><tp:taxon-name-part taxon-name-part-type="species" reg="henonii">henonii</tp:taxon-name-part></tp:taxon-name></italic> (Duby) M.Fleisch. (<tp:taxon-name><tp:taxon-name-part taxon-name-part-type="family">Pylaisiadelphaceae</tp:taxon-name-part></tp:taxon-name>), <italic><tp:taxon-name><tp:taxon-name-part taxon-name-part-type="genus" reg="Bryhnia">Bryhnia</tp:taxon-name-part><tp:taxon-name-part taxon-name-part-type="species" reg="trichomitria">trichomitria</tp:taxon-name-part></tp:taxon-name></italic> Dixon et Thér. (<tp:taxon-name><tp:taxon-name-part taxon-name-part-type="family">Brachytheciaceae</tp:taxon-name-part></tp:taxon-name>), <italic><tp:taxon-name><tp:taxon-name-part taxon-name-part-type="genus" reg="Codriophorus">Codriophorus</tp:taxon-name-part><tp:taxon-name-part taxon-name-part-type="species" reg="anomodontoides">anomodontoides</tp:taxon-name-part></tp:taxon-name></italic> (Cardot) Bednarek-Ochyra et Ochyra (<tp:taxon-name><tp:taxon-name-part taxon-name-part-type="family">Grimmiaceae</tp:taxon-name-part></tp:taxon-name>), <italic><tp:taxon-name><tp:taxon-name-part taxon-name-part-type="genus" reg="Cratoneuron">Cratoneuron</tp:taxon-name-part><tp:taxon-name-part taxon-name-part-type="species" reg="filicinum">filicinum</tp:taxon-name-part></tp:taxon-name></italic> (Hedw.) Spruce (<tp:taxon-name><tp:taxon-name-part taxon-name-part-type="family">Amblystegiaceae</tp:taxon-name-part></tp:taxon-name>), <italic><tp:taxon-name><tp:taxon-name-part taxon-name-part-type="genus" reg="Entodon">Entodon</tp:taxon-name-part><tp:taxon-name-part taxon-name-part-type="species" reg="sullivantii">sullivantii</tp:taxon-name-part></tp:taxon-name></italic> (Müll.Hal.) Lindb. (<tp:taxon-name><tp:taxon-name-part taxon-name-part-type="family">Entodontaceae</tp:taxon-name-part></tp:taxon-name>), <italic><tp:taxon-name><tp:taxon-name-part taxon-name-part-type="genus" reg="Haplocladium">Haplocladium</tp:taxon-name-part><tp:taxon-name-part taxon-name-part-type="species" reg="microphyllum">microphyllum</tp:taxon-name-part></tp:taxon-name></italic> (Hedw.) Broth. (<tp:taxon-name><tp:taxon-name-part taxon-name-part-type="family">Leskeaceae</tp:taxon-name-part></tp:taxon-name>), <italic><tp:taxon-name><tp:taxon-name-part taxon-name-part-type="genus" reg="Hypnum">Hypnum</tp:taxon-name-part><tp:taxon-name-part taxon-name-part-type="species" reg="cupressiforme">cupressiforme</tp:taxon-name-part></tp:taxon-name></italic> Hedw. (<tp:taxon-name><tp:taxon-name-part taxon-name-part-type="family">Hypnaceae</tp:taxon-name-part></tp:taxon-name>), <italic><tp:taxon-name><tp:taxon-name-part taxon-name-part-type="genus" reg="Hypnum">H.</tp:taxon-name-part><tp:taxon-name-part taxon-name-part-type="species" reg="oldhamii">oldhamii</tp:taxon-name-part></tp:taxon-name></italic> (Mitt.) A.Jaeger et Sauerb., <italic><tp:taxon-name><tp:taxon-name-part taxon-name-part-type="genus" reg="Hypnum">H.</tp:taxon-name-part><tp:taxon-name-part taxon-name-part-type="species" reg="plumaeforme">plumaeforme</tp:taxon-name-part></tp:taxon-name></italic> Wilson, <italic><tp:taxon-name><tp:taxon-name-part taxon-name-part-type="genus" reg="Hypnum">H.</tp:taxon-name-part><tp:taxon-name-part taxon-name-part-type="species" reg="tristoviride">tristoviride</tp:taxon-name-part></tp:taxon-name></italic> (Broth.) Paris, <italic><tp:taxon-name><tp:taxon-name-part taxon-name-part-type="genus" reg="Kindbergia">Kindbergia</tp:taxon-name-part><tp:taxon-name-part taxon-name-part-type="species" reg="arbuscula">arbuscula</tp:taxon-name-part></tp:taxon-name></italic> (Broth.) Ochyra (<tp:taxon-name><tp:taxon-name-part taxon-name-part-type="family">Brachytheciaceae</tp:taxon-name-part></tp:taxon-name>), <italic><tp:taxon-name><tp:taxon-name-part taxon-name-part-type="genus" reg="Leptodictyum">Leptodictyum</tp:taxon-name-part><tp:taxon-name-part taxon-name-part-type="species" reg="riparium">riparium</tp:taxon-name-part></tp:taxon-name></italic> (Hedw.) Warnst. (<tp:taxon-name><tp:taxon-name-part taxon-name-part-type="family">Amblystegiaceae</tp:taxon-name-part></tp:taxon-name>), <italic><tp:taxon-name><tp:taxon-name-part taxon-name-part-type="genus" reg="Philonotis">Philonotis</tp:taxon-name-part><tp:taxon-name-part taxon-name-part-type="species" reg="thwaitesii">thwaitesii</tp:taxon-name-part></tp:taxon-name></italic> Mitt. (<tp:taxon-name><tp:taxon-name-part taxon-name-part-type="family">Bartramiaceae</tp:taxon-name-part></tp:taxon-name>), <italic><tp:taxon-name><tp:taxon-name-part taxon-name-part-type="genus" reg="Plagiomnium">Plagiomnium</tp:taxon-name-part><tp:taxon-name-part taxon-name-part-type="species" reg="acutum">acutum</tp:taxon-name-part></tp:taxon-name></italic> (Lindb.) T.J.Kop. (<tp:taxon-name><tp:taxon-name-part taxon-name-part-type="family">Mniaceae</tp:taxon-name-part></tp:taxon-name>), <italic><tp:taxon-name><tp:taxon-name-part taxon-name-part-type="genus" reg="Plagiothecium">Plagiothecium</tp:taxon-name-part><tp:taxon-name-part taxon-name-part-type="species" reg="euryphyllum">euryphyllum</tp:taxon-name-part></tp:taxon-name></italic> (Cardot et Thér.) Z.Iwats. (<tp:taxon-name><tp:taxon-name-part taxon-name-part-type="family">Symphyodontaceae</tp:taxon-name-part></tp:taxon-name>), <italic><tp:taxon-name><tp:taxon-name-part taxon-name-part-type="genus" reg="Rosulabryum">Rosulabryum</tp:taxon-name-part><tp:taxon-name-part taxon-name-part-type="species" reg="billardieri">billardieri</tp:taxon-name-part></tp:taxon-name></italic> (Schwägr.) J.R.Spruce (<tp:taxon-name><tp:taxon-name-part taxon-name-part-type="family">Bryaceae</tp:taxon-name-part></tp:taxon-name>), <italic><tp:taxon-name><tp:taxon-name-part taxon-name-part-type="genus" reg="Trachycystis">Trachycystis</tp:taxon-name-part><tp:taxon-name-part taxon-name-part-type="species" reg="microphylla">microphylla</tp:taxon-name-part></tp:taxon-name></italic> (Dozy et Molk.) Lindb. (<tp:taxon-name><tp:taxon-name-part taxon-name-part-type="family">Mniaceae</tp:taxon-name-part></tp:taxon-name>), and <italic><tp:taxon-name><tp:taxon-name-part taxon-name-part-type="genus" reg="Thuidium">Thuidium</tp:taxon-name-part><tp:taxon-name-part taxon-name-part-type="species" reg="kanedae">kanedae</tp:taxon-name-part></tp:taxon-name></italic> Sakurai (<tp:taxon-name><tp:taxon-name-part taxon-name-part-type="family">Thuidiaceae</tp:taxon-name-part></tp:taxon-name>) (<xref ref-type="bibr" rid="B50">Tomokuni 1983</xref>, <xref ref-type="bibr" rid="B51">1985</xref>; <xref ref-type="bibr" rid="B57">Yamada and Tomokuni 2012</xref>; <xref ref-type="bibr" rid="B62">Yamamoto 2022a</xref>; <xref ref-type="bibr" rid="B4">Ban et al. 2024</xref>).</p></tp:treatment-sec><tp:treatment-sec sec-type="Bionomics" id="SECID0E5YBG"><title>Bionomics.</title><p>Adults were observed in almost all seasons, and nymphs were collected in January and May, and from August to October (<xref ref-type="bibr" rid="B6">Drake 1942</xref>; <xref ref-type="bibr" rid="B47">Takeya 1951</xref>, <xref ref-type="bibr" rid="B48">1962</xref>; <xref ref-type="bibr" rid="B23">Miyatake 1958</xref>; <xref ref-type="bibr" rid="B11">Hiura 1960</xref>; <xref ref-type="bibr" rid="B8">Drake and Lattin 1963</xref>; <xref ref-type="bibr" rid="B49">Tomokuni 1972</xref>, <xref ref-type="bibr" rid="B50">1983</xref>, <xref ref-type="bibr" rid="B51">1985</xref>; <xref ref-type="bibr" rid="B3">Baba 1982</xref>; <xref ref-type="bibr" rid="B45">Takahashi 1990</xref>; <xref ref-type="bibr" rid="B57">Yamada and Tomokuni 2012</xref>; <xref ref-type="bibr" rid="B66">Yano et al. 2013</xref>; <xref ref-type="bibr" rid="B18">Maehara 2014</xref>; <xref ref-type="bibr" rid="B27">Nozaki et al. 2016</xref>; <xref ref-type="bibr" rid="B13">Ito and Sasaki 2018</xref>; <xref ref-type="bibr" rid="B58">Yamaguchi and Nakamura 2019</xref>; <xref ref-type="bibr" rid="B28">Obae 2019</xref>; <xref ref-type="bibr" rid="B29">Okochi 2019</xref>, <xref ref-type="bibr" rid="B30">2023</xref>; <xref ref-type="bibr" rid="B68">Yoshitomi and Hayashi 2019</xref>; <xref ref-type="bibr" rid="B14">Kawase 2020</xref>; <xref ref-type="bibr" rid="B16">Konno 2020</xref>, <xref ref-type="bibr" rid="B17">2023</xref>; <xref ref-type="bibr" rid="B60">Yamamoto 2021a</xref>, <xref ref-type="bibr" rid="B62">2022a</xref>, <xref ref-type="bibr" rid="B63">2022b</xref>, <xref ref-type="bibr" rid="B64">2024a</xref>, <xref ref-type="bibr" rid="B65">2024b</xref>; <xref ref-type="bibr" rid="B46">Takai 2022</xref>; <xref ref-type="bibr" rid="B4">Ban et al. 2024</xref>), suggesting that the overwintering stage is characterized by adults and nymphs.</p></tp:treatment-sec><tp:treatment-sec><!--Section generated to contain objects referenced in tp:taxon-treatment.--><fig id="F4" position="float" orientation="portrait"><object-id xmlns:xlink="http://www.w3.org/1999/xlink" content-type="doi" xlink:type="simple">10.3897/zookeys.1229.142344.figure4</object-id><object-id xmlns:xlink="http://www.w3.org/1999/xlink" content-type="arpha" xlink:type="simple">334EC09C-751A-5093-885D-A6BBA680294B</object-id><label>Figure 4.</label><caption><p>Pronota of six <italic><tp:taxon-name><tp:taxon-name-part taxon-name-part-type="genus" reg="Acalypta">Acalypta</tp:taxon-name-part></tp:taxon-name></italic> species from Japan. <bold>A</bold><italic><tp:taxon-name><tp:taxon-name-part taxon-name-part-type="genus" reg="Acalypta">A.</tp:taxon-name-part><tp:taxon-name-part taxon-name-part-type="species" reg="hirashimai">hirashimai</tp:taxon-name-part></tp:taxon-name></italic>, brachypterous male <bold>B</bold><italic><tp:taxon-name><tp:taxon-name-part taxon-name-part-type="genus" reg="Acalypta">A.</tp:taxon-name-part><tp:taxon-name-part taxon-name-part-type="species" reg="marginata">marginata</tp:taxon-name-part></tp:taxon-name></italic>, brachypterous male <bold>C</bold><italic><tp:taxon-name><tp:taxon-name-part taxon-name-part-type="genus" reg="Acalypta">A.</tp:taxon-name-part><tp:taxon-name-part taxon-name-part-type="species" reg="miyamotoi">miyamotoi</tp:taxon-name-part></tp:taxon-name></italic>, brachypterous male <bold>D</bold><italic><tp:taxon-name><tp:taxon-name-part taxon-name-part-type="genus" reg="Acalypta">A.</tp:taxon-name-part><tp:taxon-name-part taxon-name-part-type="species" reg="pallidicoronata">pallidicoronata</tp:taxon-name-part></tp:taxon-name></italic>, brachypterous male <bold>E</bold><italic><tp:taxon-name><tp:taxon-name-part taxon-name-part-type="genus" reg="Acalypta">A.</tp:taxon-name-part><tp:taxon-name-part taxon-name-part-type="species" reg="sauteri">sauteri</tp:taxon-name-part></tp:taxon-name></italic>, brachypterous male <bold>F</bold><italic><tp:taxon-name><tp:taxon-name-part taxon-name-part-type="genus" reg="Acalypta">A.</tp:taxon-name-part><tp:taxon-name-part taxon-name-part-type="species" reg="tsurugisana">tsurugisana</tp:taxon-name-part></tp:taxon-name></italic>, brachypterous male.</p></caption><graphic xmlns:xlink="http://www.w3.org/1999/xlink" xlink:href="zookeys-1229-107_article-142344__-g004.jpg" position="float" orientation="portrait" xlink:type="simple" id="oo_1263323.jpg"><uri content-type="original_file" xlink:type="simple">https://binary.pensoft.net/fig/1263323</uri></graphic></fig><fig id="F6" position="float" orientation="portrait"><object-id xmlns:xlink="http://www.w3.org/1999/xlink" content-type="doi" xlink:type="simple">10.3897/zookeys.1229.142344.figure6</object-id><object-id xmlns:xlink="http://www.w3.org/1999/xlink" content-type="arpha" xlink:type="simple">59DB2DC5-8C78-5813-8C85-E14047C9D790</object-id><label>Figure 6.</label><caption><p>Rostra of four <italic><tp:taxon-name><tp:taxon-name-part taxon-name-part-type="genus" reg="Acalypta">Acalypta</tp:taxon-name-part></tp:taxon-name></italic> species from Japan. <bold>A</bold><italic><tp:taxon-name><tp:taxon-name-part taxon-name-part-type="genus" reg="Acalypta">A.</tp:taxon-name-part><tp:taxon-name-part taxon-name-part-type="species" reg="miyamotoi">miyamotoi</tp:taxon-name-part></tp:taxon-name></italic><bold>B</bold><italic><tp:taxon-name><tp:taxon-name-part taxon-name-part-type="genus" reg="Acalypta">A.</tp:taxon-name-part><tp:taxon-name-part taxon-name-part-type="species" reg="pallidicoronata">pallidicoronata</tp:taxon-name-part></tp:taxon-name></italic><bold>C</bold><italic><tp:taxon-name><tp:taxon-name-part taxon-name-part-type="genus" reg="Acalypta">A.</tp:taxon-name-part><tp:taxon-name-part taxon-name-part-type="species" reg="sauteri">sauteri</tp:taxon-name-part></tp:taxon-name></italic><bold>D</bold><italic><tp:taxon-name><tp:taxon-name-part taxon-name-part-type="genus" reg="Acalypta">A.</tp:taxon-name-part><tp:taxon-name-part taxon-name-part-type="species" reg="tsurugisana">tsurugisana</tp:taxon-name-part></tp:taxon-name></italic>.</p></caption><graphic xmlns:xlink="http://www.w3.org/1999/xlink" xlink:href="zookeys-1229-107_article-142344__-g006.jpg" position="float" orientation="portrait" xlink:type="simple" id="oo_1263325.jpg"><uri content-type="original_file" xlink:type="simple">https://binary.pensoft.net/fig/1263325</uri></graphic></fig><fig id="F8" position="float" orientation="portrait"><object-id xmlns:xlink="http://www.w3.org/1999/xlink" content-type="doi" xlink:type="simple">10.3897/zookeys.1229.142344.figure8</object-id><object-id xmlns:xlink="http://www.w3.org/1999/xlink" content-type="arpha" xlink:type="simple">AECA0365-4119-562F-87EA-2D9549B20B09</object-id><label>Figure 8.</label><caption><p>Hemelytra of six <italic><tp:taxon-name><tp:taxon-name-part taxon-name-part-type="genus" reg="Acalypta">Acalypta</tp:taxon-name-part></tp:taxon-name></italic> species from Japan. <bold>A</bold><italic><tp:taxon-name><tp:taxon-name-part taxon-name-part-type="genus" reg="Acalypta">A.</tp:taxon-name-part><tp:taxon-name-part taxon-name-part-type="species" reg="hirashimai">hirashimai</tp:taxon-name-part></tp:taxon-name></italic>, brachypterous male <bold>B</bold><italic><tp:taxon-name><tp:taxon-name-part taxon-name-part-type="genus" reg="Acalypta">A.</tp:taxon-name-part><tp:taxon-name-part taxon-name-part-type="species" reg="marginata">marginata</tp:taxon-name-part></tp:taxon-name></italic>, brachypterous male <bold>C</bold><italic><tp:taxon-name><tp:taxon-name-part taxon-name-part-type="genus" reg="Acalypta">A.</tp:taxon-name-part><tp:taxon-name-part taxon-name-part-type="species" reg="miyamotoi">miyamotoi</tp:taxon-name-part></tp:taxon-name></italic>, brachypterous male <bold>D</bold><italic><tp:taxon-name><tp:taxon-name-part taxon-name-part-type="genus" reg="Acalypta">A.</tp:taxon-name-part><tp:taxon-name-part taxon-name-part-type="species" reg="pallidicoronata">pallidicoronata</tp:taxon-name-part></tp:taxon-name></italic>, brachypterous male <bold>E</bold><italic><tp:taxon-name><tp:taxon-name-part taxon-name-part-type="genus" reg="Acalypta">A.</tp:taxon-name-part><tp:taxon-name-part taxon-name-part-type="species" reg="sauteri">sauteri</tp:taxon-name-part></tp:taxon-name></italic>, brachypterous male <bold>F</bold><italic><tp:taxon-name><tp:taxon-name-part taxon-name-part-type="genus" reg="Acalypta">A.</tp:taxon-name-part><tp:taxon-name-part taxon-name-part-type="species" reg="tsurugisana">tsurugisana</tp:taxon-name-part></tp:taxon-name></italic>, brachypterous male.</p></caption><graphic xmlns:xlink="http://www.w3.org/1999/xlink" xlink:href="zookeys-1229-107_article-142344__-g008.jpg" position="float" orientation="portrait" xlink:type="simple" id="oo_1263327.jpg"><uri content-type="original_file" xlink:type="simple">https://binary.pensoft.net/fig/1263327</uri></graphic></fig><fig id="F10" position="float" orientation="portrait"><object-id xmlns:xlink="http://www.w3.org/1999/xlink" content-type="doi" xlink:type="simple">10.3897/zookeys.1229.142344.figure10</object-id><object-id xmlns:xlink="http://www.w3.org/1999/xlink" content-type="arpha" xlink:type="simple">E2F3513B-3D86-5943-9652-CD32C8EC3449</object-id><label>Figure 10.</label><caption><p>Male terminalia of four <italic><tp:taxon-name><tp:taxon-name-part taxon-name-part-type="genus" reg="Acalypta">Acalypta</tp:taxon-name-part></tp:taxon-name></italic> species from Japan. <bold>A</bold><italic><tp:taxon-name><tp:taxon-name-part taxon-name-part-type="genus" reg="Acalypta">A.</tp:taxon-name-part><tp:taxon-name-part taxon-name-part-type="species" reg="miyamotoi">miyamotoi</tp:taxon-name-part></tp:taxon-name></italic><bold>B</bold><italic><tp:taxon-name><tp:taxon-name-part taxon-name-part-type="genus" reg="Acalypta">A.</tp:taxon-name-part><tp:taxon-name-part taxon-name-part-type="species" reg="pallidicoronata">pallidicoronata</tp:taxon-name-part></tp:taxon-name></italic><bold>C</bold><italic><tp:taxon-name><tp:taxon-name-part taxon-name-part-type="genus" reg="Acalypta">A.</tp:taxon-name-part><tp:taxon-name-part taxon-name-part-type="species" reg="sauteri">sauteri</tp:taxon-name-part></tp:taxon-name></italic><bold>D</bold><italic><tp:taxon-name><tp:taxon-name-part taxon-name-part-type="genus" reg="Acalypta">A.</tp:taxon-name-part><tp:taxon-name-part taxon-name-part-type="species" reg="tsurugisana">tsurugisana</tp:taxon-name-part></tp:taxon-name></italic>.</p></caption><graphic xmlns:xlink="http://www.w3.org/1999/xlink" xlink:href="zookeys-1229-107_article-142344__-g010.jpg" position="float" orientation="portrait" xlink:type="simple" id="oo_1263329.jpg"><uri content-type="original_file" xlink:type="simple">https://binary.pensoft.net/fig/1263329</uri></graphic></fig><fig id="F12" position="float" orientation="portrait"><object-id xmlns:xlink="http://www.w3.org/1999/xlink" content-type="doi" xlink:type="simple">10.3897/zookeys.1229.142344.figure12</object-id><object-id xmlns:xlink="http://www.w3.org/1999/xlink" content-type="arpha" xlink:type="simple">9E4D85F1-C06C-5BF0-B955-77FE25E15167</object-id><label>Figure 12.</label><caption><p>Female terminalia of four <italic><tp:taxon-name><tp:taxon-name-part taxon-name-part-type="genus" reg="Acalypta">Acalypta</tp:taxon-name-part></tp:taxon-name></italic> species from Japan. <bold>A</bold><italic><tp:taxon-name><tp:taxon-name-part taxon-name-part-type="genus" reg="Acalypta">A.</tp:taxon-name-part><tp:taxon-name-part taxon-name-part-type="species" reg="miyamotoi">miyamotoi</tp:taxon-name-part></tp:taxon-name></italic><bold>B</bold><italic><tp:taxon-name><tp:taxon-name-part taxon-name-part-type="genus" reg="Acalypta">A.</tp:taxon-name-part><tp:taxon-name-part taxon-name-part-type="species" reg="pallidicoronata">pallidicoronata</tp:taxon-name-part></tp:taxon-name></italic><bold>C</bold><italic><tp:taxon-name><tp:taxon-name-part taxon-name-part-type="genus" reg="Acalypta">A.</tp:taxon-name-part><tp:taxon-name-part taxon-name-part-type="species" reg="sauteri">sauteri</tp:taxon-name-part></tp:taxon-name></italic><bold>D</bold><italic><tp:taxon-name><tp:taxon-name-part taxon-name-part-type="genus" reg="Acalypta">A.</tp:taxon-name-part><tp:taxon-name-part taxon-name-part-type="species" reg="tsurugisana">tsurugisana</tp:taxon-name-part></tp:taxon-name></italic>.</p></caption><graphic xmlns:xlink="http://www.w3.org/1999/xlink" xlink:href="zookeys-1229-107_article-142344__-g012.jpg" position="float" orientation="portrait" xlink:type="simple" id="oo_1263331.jpg"><uri content-type="original_file" xlink:type="simple">https://binary.pensoft.net/fig/1263331</uri></graphic></fig><fig id="F16" position="float" orientation="portrait"><object-id xmlns:xlink="http://www.w3.org/1999/xlink" content-type="doi" xlink:type="simple">10.3897/zookeys.1229.142344.figure16</object-id><object-id xmlns:xlink="http://www.w3.org/1999/xlink" content-type="arpha" xlink:type="simple">DD1A4533-75A5-5AAB-8BFB-96C56F3C466A</object-id><label>Figure 16.</label><caption><p>Living individuals of four <italic><tp:taxon-name><tp:taxon-name-part taxon-name-part-type="genus" reg="Acalypta">Acalypta</tp:taxon-name-part></tp:taxon-name></italic> species from Japan. <bold>A</bold><italic><tp:taxon-name><tp:taxon-name-part taxon-name-part-type="genus" reg="Acalypta">A.</tp:taxon-name-part><tp:taxon-name-part taxon-name-part-type="species" reg="miyamotoi">miyamotoi</tp:taxon-name-part></tp:taxon-name></italic>, brachypterous morph <bold>B</bold><italic><tp:taxon-name><tp:taxon-name-part taxon-name-part-type="genus" reg="Acalypta">A.</tp:taxon-name-part><tp:taxon-name-part taxon-name-part-type="species" reg="pallidicoronata">pallidicoronata</tp:taxon-name-part></tp:taxon-name></italic>, brachypterous morph <bold>C, D</bold><italic><tp:taxon-name><tp:taxon-name-part taxon-name-part-type="genus" reg="Acalypta">A.</tp:taxon-name-part><tp:taxon-name-part taxon-name-part-type="species" reg="sauteri">sauteri</tp:taxon-name-part></tp:taxon-name></italic>, brachypterous morphs <bold>E, F</bold><italic><tp:taxon-name><tp:taxon-name-part taxon-name-part-type="genus" reg="Acalypta">A.</tp:taxon-name-part><tp:taxon-name-part taxon-name-part-type="species" reg="tsurugisana">tsurugisana</tp:taxon-name-part></tp:taxon-name></italic>, brachypterous morphs.</p></caption><graphic xmlns:xlink="http://www.w3.org/1999/xlink" xlink:href="zookeys-1229-107_article-142344__-g016.jpg" position="float" orientation="portrait" xlink:type="simple" id="oo_1263335.jpg"><uri content-type="original_file" xlink:type="simple">https://binary.pensoft.net/fig/1263335</uri></graphic></fig><fig id="F17" position="float" orientation="portrait"><object-id xmlns:xlink="http://www.w3.org/1999/xlink" content-type="doi" xlink:type="simple">10.3897/zookeys.1229.142344.figure17</object-id><object-id xmlns:xlink="http://www.w3.org/1999/xlink" content-type="arpha" xlink:type="simple">023D19B8-279B-5E97-A0DC-12CD920E9DEC</object-id><label>Figure 17.</label><caption><p>Collection sites of three <italic><tp:taxon-name><tp:taxon-name-part taxon-name-part-type="genus" reg="Acalypta">Acalypta</tp:taxon-name-part></tp:taxon-name></italic> species from Japan used in present study.</p></caption><graphic xmlns:xlink="http://www.w3.org/1999/xlink" xlink:href="zookeys-1229-107_article-142344__-g017.jpg" position="float" orientation="portrait" xlink:type="simple" id="oo_1263336.jpg"><uri content-type="original_file" xlink:type="simple">https://binary.pensoft.net/fig/1263336</uri></graphic></fig></tp:treatment-sec><ref-list><ref id="B47"><mixed-citation xmlns:xlink="http://www.w3.org/1999/xlink" xlink:type="simple"><person-group><name name-style="western"><surname>Takeya</surname><given-names>C</given-names></name></person-group> (<year>1951</year>) <article-title>A tentative list of the <tp:taxon-name><tp:taxon-name-part taxon-name-part-type="family">Tingidae</tp:taxon-name-part></tp:taxon-name> of Japan and her adjacent territories (<tp:taxon-name><tp:taxon-name-part taxon-name-part-type="order">Hemiptera</tp:taxon-name-part></tp:taxon-name>).</article-title><source>Kurume University Journal, Natural Sciences</source><volume>4</volume>(<issue>1</issue>): <fpage>5</fpage>–<lpage>28</lpage>.</mixed-citation></ref><ref id="B23"><mixed-citation xmlns:xlink="http://www.w3.org/1999/xlink" xlink:type="simple"><person-group><name name-style="western"><surname>Miyatake</surname><given-names>M</given-names></name></person-group> (<year>1958</year>) Some noteworthy Thingids from Shikoku Japan (<tp:taxon-name><tp:taxon-name-part taxon-name-part-type="order">Hemiptera</tp:taxon-name-part></tp:taxon-name>). Ageha 6: 15. [in Japanese]</mixed-citation></ref><ref id="B11"><mixed-citation xmlns:xlink="http://www.w3.org/1999/xlink" xlink:type="simple"><person-group><name name-style="western"><surname>Hiura</surname><given-names>I</given-names></name></person-group> (<year>1960</year>) New distributional records of <italic><tp:taxon-name><tp:taxon-name-part taxon-name-part-type="genus">Acalypta</tp:taxon-name-part><tp:taxon-name-part taxon-name-part-type="species">sauteri</tp:taxon-name-part></tp:taxon-name></italic> Drake, 1942 (<tp:taxon-name><tp:taxon-name-part taxon-name-part-type="suborder">Heteroptera</tp:taxon-name-part></tp:taxon-name>: <tp:taxon-name><tp:taxon-name-part taxon-name-part-type="family">Tingidae</tp:taxon-name-part></tp:taxon-name>). Nature Study 6: 70. [in Japanese]</mixed-citation></ref><ref id="B8"><mixed-citation xmlns:xlink="http://www.w3.org/1999/xlink" xlink:type="simple"><person-group><name name-style="western"><surname>Drake</surname><given-names>CJ</given-names></name><name name-style="western"><surname>Lattin</surname><given-names>JD</given-names></name></person-group> (<year>1963</year>) <article-title>American species of the lacebug genus <italic><tp:taxon-name><tp:taxon-name-part taxon-name-part-type="genus">Acalypta</tp:taxon-name-part></tp:taxon-name></italic> (<tp:taxon-name><tp:taxon-name-part taxon-name-part-type="suborder">Heteroptera</tp:taxon-name-part></tp:taxon-name>: <tp:taxon-name><tp:taxon-name-part taxon-name-part-type="family">Tingidae</tp:taxon-name-part></tp:taxon-name>).</article-title><source>Proceedings of the United States National Museum</source><volume>115</volume>: <fpage>331</fpage>–<lpage>345</lpage>. <ext-link xlink:href="10.5479/si.00963801.115-3486.331" ext-link-type="doi" xlink:type="simple">https://doi.org/10.5479/si.00963801.115-3486.331</ext-link></mixed-citation></ref><ref id="B50"><mixed-citation xmlns:xlink="http://www.w3.org/1999/xlink" xlink:type="simple"><person-group><name name-style="western"><surname>Tomokuni</surname><given-names>M</given-names></name></person-group> (<year>1983</year>) <article-title>Notes on the Japanese species of <italic><tp:taxon-name><tp:taxon-name-part taxon-name-part-type="genus">Acalypta</tp:taxon-name-part></tp:taxon-name></italic> (<tp:taxon-name><tp:taxon-name-part taxon-name-part-type="order">Hemiptera</tp:taxon-name-part></tp:taxon-name>, <tp:taxon-name><tp:taxon-name-part taxon-name-part-type="family">Tingidae</tp:taxon-name-part></tp:taxon-name>).</article-title><source>Memoirs of the National Science Museum</source><volume>16</volume>: <fpage>145</fpage>–<lpage>154</lpage>. [in Japanese with English summary]</mixed-citation></ref><ref id="B48"><mixed-citation xmlns:xlink="http://www.w3.org/1999/xlink" xlink:type="simple"><person-group><name name-style="western"><surname>Takeya</surname><given-names>C</given-names></name></person-group> (<year>1962</year>) <article-title>Taxonomic revision of the <tp:taxon-name><tp:taxon-name-part taxon-name-part-type="family">Tingidae</tp:taxon-name-part></tp:taxon-name> of Japan, Korea, the Ryukyus and Formosa Part 1 (<tp:taxon-name><tp:taxon-name-part taxon-name-part-type="order">Hemiptera</tp:taxon-name-part></tp:taxon-name>).</article-title><source>Mushi</source><volume>36</volume>(<issue>5</issue>): <fpage>41</fpage>–<lpage>75</lpage>.</mixed-citation></ref><ref id="B9"><mixed-citation xmlns:xlink="http://www.w3.org/1999/xlink" xlink:type="simple"><person-group><name name-style="western"><surname>Drake</surname><given-names>CJ</given-names></name><name name-style="western"><surname>Ruhoff</surname><given-names>FA</given-names></name></person-group> (<year>1965</year>) Lacebugs of the world, a catalog (<tp:taxon-name><tp:taxon-name-part taxon-name-part-type="order">Hemiptera</tp:taxon-name-part></tp:taxon-name>: <tp:taxon-name><tp:taxon-name-part taxon-name-part-type="family">Tingidae</tp:taxon-name-part></tp:taxon-name>). Bulletin of the United States National Museum 243: [i–viii +] 1–634. [pls. frontis piece + 1–56] <ext-link xlink:href="10.5479/si.03629236.243.1" ext-link-type="doi" xlink:type="simple">https://doi.org/10.5479/si.03629236.243.1</ext-link></mixed-citation></ref><ref id="B20"><mixed-citation xmlns:xlink="http://www.w3.org/1999/xlink" xlink:type="simple"><person-group><name name-style="western"><surname>Miyamoto</surname><given-names>S</given-names></name></person-group> (<year>1965</year>) <article-title><tp:taxon-name><tp:taxon-name-part taxon-name-part-type="family">Tingidae</tp:taxon-name-part></tp:taxon-name>.</article-title> In: <person-group><name name-style="western"><surname>Yasumatsu</surname><given-names>K</given-names></name><name name-style="western"><surname>Asahina</surname><given-names>S</given-names></name><name name-style="western"><surname>Ishihara</surname><given-names>T</given-names></name></person-group> (<role>Eds</role>) <issue-title>Iconographia Insectorum Japonicorum Colore Naturali Edita Vol.</issue-title><source>III. Hokuryukan, Tokyo, Japan</source>, <fpage>90</fpage>–<lpage>92</lpage>. [pl. 45–46] [in Japanese]</mixed-citation></ref><ref id="B49"><mixed-citation xmlns:xlink="http://www.w3.org/1999/xlink" xlink:type="simple"><person-group><name name-style="western"><surname>Tomokuni</surname><given-names>M</given-names></name></person-group> (<year>1972</year>) <article-title>Japanese species of the genus <italic><tp:taxon-name><tp:taxon-name-part taxon-name-part-type="genus">Acalypta</tp:taxon-name-part></tp:taxon-name></italic> (<tp:taxon-name><tp:taxon-name-part taxon-name-part-type="order">Hemiptera</tp:taxon-name-part></tp:taxon-name>: <tp:taxon-name><tp:taxon-name-part taxon-name-part-type="family">Tingidae</tp:taxon-name-part></tp:taxon-name>).</article-title><source>Transactions of the Shikoku Entomological Society</source><volume>11</volume>: <fpage>87</fpage>–<lpage>91</lpage>.</mixed-citation></ref><ref id="B3"><mixed-citation xmlns:xlink="http://www.w3.org/1999/xlink" xlink:type="simple"><person-group><name name-style="western"><surname>Baba</surname><given-names>K</given-names></name></person-group> (<year>1982</year>) A tingid (<tp:taxon-name><tp:taxon-name-part taxon-name-part-type="suborder">Heteroptera</tp:taxon-name-part></tp:taxon-name>) unrecorded from Niigata-ken, Honshu, Japan. Transactions of Essa Entomological Society 55: 8. [in Japanese]</mixed-citation></ref><ref id="B51"><mixed-citation xmlns:xlink="http://www.w3.org/1999/xlink" xlink:type="simple"><person-group><name name-style="western"><surname>Tomokuni</surname><given-names>M</given-names></name></person-group> (<year>1985</year>) <article-title><tp:taxon-name><tp:taxon-name-part taxon-name-part-type="suborder">Heteroptera</tp:taxon-name-part></tp:taxon-name> of the Oki Islands, Shimane Prefecture, Japan.</article-title><source>Memoirs of the National Science Museum</source><volume>18</volume>: <fpage>153</fpage>–<lpage>161</lpage>. [in Japanese with English summary]</mixed-citation></ref><ref id="B22"><mixed-citation xmlns:xlink="http://www.w3.org/1999/xlink" xlink:type="simple"><person-group><name name-style="western"><surname>Miyamoto</surname><given-names>S</given-names></name><name name-style="western"><surname>Yasunaga</surname><given-names>T</given-names></name></person-group> (<year>1989</year>) <article-title><tp:taxon-name><tp:taxon-name-part taxon-name-part-type="suborder">Heteroptera</tp:taxon-name-part></tp:taxon-name>.</article-title> In: <person-group><name name-style="western"><surname>Hirashima</surname><given-names>Y</given-names></name></person-group> (<role>Ed.</role>) <issue-title>A Check List of Japanese Insects.</issue-title><source>I. Laboratory of Entomology, Faculty of Agriculture, Kyushu University, Fukuoka, Japan</source>, <fpage>151</fpage>–<lpage>188</lpage>. [in Japanese]</mixed-citation></ref><ref id="B45"><mixed-citation xmlns:xlink="http://www.w3.org/1999/xlink" xlink:type="simple"><person-group><name name-style="western"><surname>Takahashi</surname><given-names>T</given-names></name></person-group> (<year>1990</year>) <article-title><tp:taxon-name><tp:taxon-name-part taxon-name-part-type="family">Tingidae</tp:taxon-name-part></tp:taxon-name> from Hyogo-ken, Honshu, Japan. 1.</article-title><source>Kiberihamushi</source><volume>18</volume>(<issue>1</issue>): <fpage>1</fpage>–<lpage>5</lpage>. [in Japanese]</mixed-citation></ref><ref id="B33"><mixed-citation xmlns:xlink="http://www.w3.org/1999/xlink" xlink:type="simple"><person-group><name name-style="western"><surname>Péricart</surname><given-names>J</given-names></name><name name-style="western"><surname>Golub</surname><given-names>VB</given-names></name></person-group> (<year>1996</year>) Superfamily <tp:taxon-name><tp:taxon-name-part taxon-name-part-type="superfamily">Tingoidea</tp:taxon-name-part></tp:taxon-name> Laporte, 1832. In: Aukema B, Rieger C (Eds) Catalogue of the <tp:taxon-name><tp:taxon-name-part taxon-name-part-type="suborder">Heteroptera</tp:taxon-name-part></tp:taxon-name> of the Palaearctic Region. Vol. 2, <tp:taxon-name><tp:taxon-name-part taxon-name-part-type="infraorder">Cimicomorpha</tp:taxon-name-part></tp:taxon-name> I. Netherlands Entomological Society, Amsterdam, Netherlands 3–78.</mixed-citation></ref><ref id="B21"><mixed-citation xmlns:xlink="http://www.w3.org/1999/xlink" xlink:type="simple"><person-group><name name-style="western"><surname>Miyamoto</surname><given-names>S</given-names></name></person-group> (<year>2008</year>) <article-title><tp:taxon-name><tp:taxon-name-part taxon-name-part-type="family">Tingidae</tp:taxon-name-part></tp:taxon-name>.</article-title> In: <person-group><name name-style="western"><surname>Hirashima</surname><given-names>Y</given-names></name><name name-style="western"><surname>Morimoto</surname><given-names>K</given-names></name></person-group> (<role>Eds</role>) <issue-title>Iconographia Insectorum Japonicorum Colore Naturali Edita Vol.</issue-title><source>III (New Edition). Hokuryukan, Tokyo, Japan</source>, <fpage>156</fpage>–<lpage>159</lpage>. [pl. 54–55] [in Japanese]</mixed-citation></ref><ref id="B57"><mixed-citation xmlns:xlink="http://www.w3.org/1999/xlink" xlink:type="simple"><person-group><name name-style="western"><surname>Yamada</surname><given-names>K</given-names></name><name name-style="western"><surname>Tomokuni</surname><given-names>M</given-names></name></person-group> (<year>2012</year>) Family <tp:taxon-name><tp:taxon-name-part taxon-name-part-type="family">Tingidae</tp:taxon-name-part></tp:taxon-name> Laporte, 1832. In: Ishikawa T, Takai M, Yasunaga T (Eds) A ﬁeld guide to Japanese bugs. Terrestrial heteropterans III. Zenkoku Noson Kyoiku Kyokai, Publishing Co., Ltd., Tokyo, Japan, 180–213, pls 2–13. [in Japanese]</mixed-citation></ref><ref id="B66"><mixed-citation xmlns:xlink="http://www.w3.org/1999/xlink" xlink:type="simple"><person-group><name name-style="western"><surname>Yano</surname><given-names>S</given-names></name><name name-style="western"><surname>Takechi</surname><given-names>L</given-names></name><name name-style="western"><surname>Kikuhara</surname><given-names>Y</given-names></name></person-group> (<year>2013</year>) <article-title><tp:taxon-name><tp:taxon-name-part taxon-name-part-type="suborder">Heteroptera</tp:taxon-name-part></tp:taxon-name> of Ehime Prefecture, Shikoku, Japan (<tp:taxon-name><tp:taxon-name-part taxon-name-part-type="class">Insecta</tp:taxon-name-part></tp:taxon-name>, <tp:taxon-name><tp:taxon-name-part taxon-name-part-type="order">Hemiptera</tp:taxon-name-part></tp:taxon-name>) I.</article-title><source>Bulletin of Omogo mountain museum</source><volume>5</volume>: <fpage>23</fpage>–<lpage>52</lpage>. [in Japanese]</mixed-citation></ref><ref id="B18"><mixed-citation xmlns:xlink="http://www.w3.org/1999/xlink" xlink:type="simple"><person-group><name name-style="western"><surname>Maehara</surname><given-names>S</given-names></name></person-group> (<year>2014</year>) <article-title><tp:taxon-name><tp:taxon-name-part taxon-name-part-type="family">Tingidae</tp:taxon-name-part></tp:taxon-name> from Tochigi-ken, Honshu, Japan.</article-title><source>Insekuto</source><volume>65</volume>(<issue>1</issue>): <fpage>57</fpage>–<lpage>64</lpage>. [in Japanese]</mixed-citation></ref><ref id="B27"><mixed-citation xmlns:xlink="http://www.w3.org/1999/xlink" xlink:type="simple"><person-group><name name-style="western"><surname>Nozaki</surname><given-names>T</given-names></name><name name-style="western"><surname>Nozaki</surname><given-names>Y</given-names></name><name name-style="western"><surname>Uki</surname><given-names>K</given-names></name><name name-style="western"><surname>Tsukada</surname><given-names>T</given-names></name></person-group> (<year>2016</year>) <article-title>The heteropteran fauna in the Ushibuka area of the Amakusa Islands, Kumamoto Prefecture, Japan.</article-title><source>Rostria</source><volume>60</volume>: <fpage>67</fpage>–<lpage>96</lpage>. [in Japanese with English summary]</mixed-citation></ref><ref id="B56"><mixed-citation xmlns:xlink="http://www.w3.org/1999/xlink" xlink:type="simple"><person-group><name name-style="western"><surname>Yamada</surname><given-names>K</given-names></name><name name-style="western"><surname>Ishikawa</surname><given-names>T</given-names></name></person-group> (<year>2016</year>) <article-title>Family <tp:taxon-name><tp:taxon-name-part taxon-name-part-type="family">Tingidae</tp:taxon-name-part></tp:taxon-name>.</article-title> In: <person-group><name name-style="western"><surname>Hayashi</surname><given-names>M</given-names></name><name name-style="western"><surname>Tomokuni</surname><given-names>M</given-names></name><name name-style="western"><surname>Yoshizawa</surname><given-names>K</given-names></name><name name-style="western"><surname>Ishikawa</surname><given-names>T</given-names></name></person-group> (<role>Eds</role>) <issue-title>Catalogue of the insects of Japan Volume 4 Paraneoptera.</issue-title><source>Touka-shobo, Fukuoka, Japan</source>, <fpage>429</fpage>–<lpage>435</lpage>. [in Japanese] <ext-link xlink:href="10.5962/bhl.title.12455" ext-link-type="doi" xlink:type="simple">https://doi.org/10.5962/bhl.title.12455</ext-link></mixed-citation></ref><ref id="B10"><mixed-citation xmlns:xlink="http://www.w3.org/1999/xlink" xlink:type="simple"><person-group><name name-style="western"><surname>Hayashi</surname><given-names>M</given-names></name><name name-style="western"><surname>Kadowaki</surname><given-names>H</given-names></name></person-group> (<year>2018</year>) <article-title>Collecting records of <tp:taxon-name><tp:taxon-name-part taxon-name-part-type="order">Hemiptera</tp:taxon-name-part></tp:taxon-name> from Oki Islands, Shimane Prefecture, Japan with a preliminary list of <tp:taxon-name><tp:taxon-name-part taxon-name-part-type="order">Hemiptera</tp:taxon-name-part></tp:taxon-name> of the islands.</article-title><source>Bulletin of the Hoshizaki Green Foundation</source><volume>21</volume>: <fpage>297</fpage>–<lpage>316</lpage>. [in Japanese]</mixed-citation></ref><ref id="B13"><mixed-citation xmlns:xlink="http://www.w3.org/1999/xlink" xlink:type="simple"><person-group><name name-style="western"><surname>Ito</surname><given-names>R</given-names></name><name name-style="western"><surname>Sasaki</surname><given-names>S</given-names></name></person-group> (<year>2018</year>) <article-title><tp:taxon-name><tp:taxon-name-part taxon-name-part-type="family">Tingidae</tp:taxon-name-part></tp:taxon-name> from Oita-ken, Kyushu, Japan (<tp:taxon-name><tp:taxon-name-part taxon-name-part-type="suborder">Heteroptera</tp:taxon-name-part></tp:taxon-name>).</article-title><source>Niho-no-Mushi</source><volume>56</volume>: <fpage>17</fpage>–<lpage>24</lpage> [in Japanese]</mixed-citation></ref><ref id="B28"><mixed-citation xmlns:xlink="http://www.w3.org/1999/xlink" xlink:type="simple"><person-group><name name-style="western"><surname>Obae</surname><given-names>Y</given-names></name></person-group> (<year>2019</year>) <article-title>First record of <italic><tp:taxon-name><tp:taxon-name-part taxon-name-part-type="genus">Acalypta</tp:taxon-name-part><tp:taxon-name-part taxon-name-part-type="species">sauteri</tp:taxon-name-part></tp:taxon-name></italic> from Tottori Prefecture, Honshu, Japan.</article-title><source>Sukashiba</source><volume>66</volume>: <fpage>18</fpage>–<lpage>19</lpage>. [in Japanese]</mixed-citation></ref><ref id="B29"><mixed-citation xmlns:xlink="http://www.w3.org/1999/xlink" xlink:type="simple"><person-group><name name-style="western"><surname>Okochi</surname><given-names>A</given-names></name></person-group> (<year>2019</year>) <article-title>Lace bugs (<tp:taxon-name><tp:taxon-name-part taxon-name-part-type="order">Hemiptera</tp:taxon-name-part></tp:taxon-name>, <tp:taxon-name><tp:taxon-name-part taxon-name-part-type="suborder">Heteroptera</tp:taxon-name-part></tp:taxon-name>, <tp:taxon-name><tp:taxon-name-part taxon-name-part-type="family">Tingidae</tp:taxon-name-part></tp:taxon-name>) collected from Sanin District, Honshu, Japan.</article-title><source>Sukashiba</source><volume>66</volume>: <fpage>1</fpage>–<lpage>4</lpage>. [in Japanese]</mixed-citation></ref><ref id="B58"><mixed-citation xmlns:xlink="http://www.w3.org/1999/xlink" xlink:type="simple"><person-group><name name-style="western"><surname>Yamaguchi</surname><given-names>S</given-names></name><name name-style="western"><surname>Nakamura</surname><given-names>H</given-names></name></person-group> (<year>2019</year>) Distributional record of <italic><tp:taxon-name><tp:taxon-name-part taxon-name-part-type="genus">Acalypta</tp:taxon-name-part><tp:taxon-name-part taxon-name-part-type="species">sauteri</tp:taxon-name-part></tp:taxon-name></italic> from Chiba Prefecture, Honshu, Japan. Gekkan-Mushi 581: 61. [in Japanese]</mixed-citation></ref><ref id="B68"><mixed-citation xmlns:xlink="http://www.w3.org/1999/xlink" xlink:type="simple"><person-group><name name-style="western"><surname>Yoshitomi</surname><given-names>H</given-names></name><name name-style="western"><surname>Hayashi</surname><given-names>M</given-names></name></person-group> (<year>2019</year>) Distribution of <italic><tp:taxon-name><tp:taxon-name-part taxon-name-part-type="genus">Acalypta</tp:taxon-name-part><tp:taxon-name-part taxon-name-part-type="species">sauteri</tp:taxon-name-part></tp:taxon-name></italic> in Shimane Pref. Bulletin of the Hoshizaki Green Foundation 22: 84. [in Japanese]</mixed-citation></ref><ref id="B14"><mixed-citation xmlns:xlink="http://www.w3.org/1999/xlink" xlink:type="simple"><person-group><name name-style="western"><surname>Kawase</surname><given-names>H</given-names></name></person-group> (<year>2020</year>) Distributional record of <italic><tp:taxon-name><tp:taxon-name-part taxon-name-part-type="genus">Acalypta</tp:taxon-name-part><tp:taxon-name-part taxon-name-part-type="species">sauteri</tp:taxon-name-part></tp:taxon-name></italic> from Ishikawa Prefecture, Honshu, Japan. Tokkuribachi 88: 6. [in Japanese]</mixed-citation></ref><ref id="B16"><mixed-citation xmlns:xlink="http://www.w3.org/1999/xlink" xlink:type="simple"><person-group><name name-style="western"><surname>Konno</surname><given-names>H</given-names></name></person-group> (<year>2020</year>) <article-title>[Distributional records of insects distributed in Tohoku District, Honshu, Japan. III].</article-title><source>Insect map of Miyagi</source><volume>52</volume>: <fpage>18</fpage>–<lpage>25</lpage>. [in Japanese]</mixed-citation></ref><ref id="B60"><mixed-citation xmlns:xlink="http://www.w3.org/1999/xlink" xlink:type="simple"><person-group><name name-style="western"><surname>Yamamoto</surname><given-names>M</given-names></name></person-group> (<year>2021a</year>) <article-title>Distributional records of <italic><tp:taxon-name><tp:taxon-name-part taxon-name-part-type="genus">Acalypta</tp:taxon-name-part><tp:taxon-name-part taxon-name-part-type="species">sauteri</tp:taxon-name-part></tp:taxon-name></italic> from Shiga and Nara prefectures, Honshu, Japan.</article-title><source>Kamemushi News</source><volume>64</volume>: <fpage>4</fpage>–<lpage>5</lpage>. [in Japanese]</mixed-citation></ref><ref id="B46"><mixed-citation xmlns:xlink="http://www.w3.org/1999/xlink" xlink:type="simple"><person-group><name name-style="western"><surname>Takai</surname><given-names>Y</given-names></name></person-group> (<year>2022</year>) Distributional records of two <italic><tp:taxon-name><tp:taxon-name-part taxon-name-part-type="genus">Acalypta</tp:taxon-name-part></tp:taxon-name></italic> species from Gifu Prefecture, Honshu, Japan. Gekkan-Mushi 616: 61. [in Japanese]</mixed-citation></ref><ref id="B17"><mixed-citation xmlns:xlink="http://www.w3.org/1999/xlink" xlink:type="simple"><person-group><name name-style="western"><surname>Konno</surname><given-names>H</given-names></name></person-group> (<year>2023</year>) <article-title>Lace bugs (<tp:taxon-name><tp:taxon-name-part taxon-name-part-type="order">Hemiptera</tp:taxon-name-part></tp:taxon-name>, <tp:taxon-name><tp:taxon-name-part taxon-name-part-type="suborder">Heteroptera</tp:taxon-name-part></tp:taxon-name>, <tp:taxon-name><tp:taxon-name-part taxon-name-part-type="family">Tingidae</tp:taxon-name-part></tp:taxon-name>) distributed in Tohoku District, Honshu, Japan.</article-title><source>Insect map of Miyagi</source><volume>59</volume>: <fpage>11</fpage>–<lpage>16</lpage>. [in Japanese]</mixed-citation></ref><ref id="B30"><mixed-citation xmlns:xlink="http://www.w3.org/1999/xlink" xlink:type="simple"><person-group><name name-style="western"><surname>Okochi</surname><given-names>A</given-names></name></person-group> (<year>2023</year>) <article-title>Lace bugs (<tp:taxon-name><tp:taxon-name-part taxon-name-part-type="order">Hemiptera</tp:taxon-name-part></tp:taxon-name>, <tp:taxon-name><tp:taxon-name-part taxon-name-part-type="suborder">Heteroptera</tp:taxon-name-part></tp:taxon-name>, <tp:taxon-name><tp:taxon-name-part taxon-name-part-type="family">Tingidae</tp:taxon-name-part></tp:taxon-name>) collected from Kagawa and Tokushima prefectures, Shikoku, Japan.</article-title><source>Heriguro</source><volume>44</volume>: <fpage>5</fpage>–<lpage>12</lpage>. [in Japanese]</mixed-citation></ref><ref id="B62"><mixed-citation xmlns:xlink="http://www.w3.org/1999/xlink" xlink:type="simple"><person-group><name name-style="western"><surname>Yamamoto</surname><given-names>M</given-names></name></person-group> (<year>2022a</year>) <article-title>Additional records of <italic><tp:taxon-name><tp:taxon-name-part taxon-name-part-type="genus">Acalypta</tp:taxon-name-part><tp:taxon-name-part taxon-name-part-type="species">sauteri</tp:taxon-name-part></tp:taxon-name></italic> and <italic><tp:taxon-name><tp:taxon-name-part taxon-name-part-type="genus">A.</tp:taxon-name-part><tp:taxon-name-part taxon-name-part-type="species">miyamotoi</tp:taxon-name-part></tp:taxon-name></italic> with notes on their host mosses. <italic><tp:taxon-name><tp:taxon-name-part taxon-name-part-type="genus">Acalypta</tp:taxon-name-part></tp:taxon-name></italic> species III.</article-title><source>Kamemushi News</source><volume>66</volume>: <fpage>2</fpage>–<lpage>5</lpage>. [in Japanese]</mixed-citation></ref><ref id="B63"><mixed-citation xmlns:xlink="http://www.w3.org/1999/xlink" xlink:type="simple"><person-group><name name-style="western"><surname>Yamamoto</surname><given-names>M</given-names></name></person-group> (<year>2022b</year>) <article-title>Additional records of <italic><tp:taxon-name><tp:taxon-name-part taxon-name-part-type="genus">Acalypta</tp:taxon-name-part><tp:taxon-name-part taxon-name-part-type="species">sauteri</tp:taxon-name-part></tp:taxon-name></italic> and <italic><tp:taxon-name><tp:taxon-name-part taxon-name-part-type="genus">A.</tp:taxon-name-part><tp:taxon-name-part taxon-name-part-type="species">miyamotoi</tp:taxon-name-part></tp:taxon-name></italic>. <italic><tp:taxon-name><tp:taxon-name-part taxon-name-part-type="genus">Acalypta</tp:taxon-name-part></tp:taxon-name></italic> species IV.</article-title><source>Kamemushi News</source><volume>69</volume>: <fpage>10</fpage>–<lpage>13</lpage>. [in Japanese]</mixed-citation></ref><ref id="B4"><mixed-citation xmlns:xlink="http://www.w3.org/1999/xlink" xlink:type="simple"><person-group><name name-style="western"><surname>Ban</surname><given-names>T</given-names></name><name name-style="western"><surname>Souma</surname><given-names>J</given-names></name><name name-style="western"><surname>Noto</surname><given-names>Y</given-names></name><name name-style="western"><surname>Nakamura</surname><given-names>R</given-names></name></person-group> (<year>2024</year>) <article-title>First record of <italic><tp:taxon-name><tp:taxon-name-part taxon-name-part-type="genus">Acalypta</tp:taxon-name-part><tp:taxon-name-part taxon-name-part-type="species">miyamotoi</tp:taxon-name-part></tp:taxon-name></italic> Takeya, 1962 and additional records of <italic><tp:taxon-name><tp:taxon-name-part taxon-name-part-type="genus">Acalypta</tp:taxon-name-part><tp:taxon-name-part taxon-name-part-type="species">sauteri</tp:taxon-name-part></tp:taxon-name></italic> Drake, 1942 (<tp:taxon-name><tp:taxon-name-part taxon-name-part-type="suborder">Heteroptera</tp:taxon-name-part></tp:taxon-name>: <tp:taxon-name><tp:taxon-name-part taxon-name-part-type="family">Tingidae</tp:taxon-name-part></tp:taxon-name>) from Chiba Prefecture, Honshu, Japan.</article-title><source>Rostria</source><volume>69</volume>: <fpage>111</fpage>–<lpage>117</lpage>. [in Japanese with English summary]</mixed-citation></ref><ref id="B64"><mixed-citation xmlns:xlink="http://www.w3.org/1999/xlink" xlink:type="simple"><person-group><name name-style="western"><surname>Yamamoto</surname><given-names>M</given-names></name></person-group> (<year>2024a</year>) <article-title>Additional records of <italic><tp:taxon-name><tp:taxon-name-part taxon-name-part-type="genus">Acalypta</tp:taxon-name-part><tp:taxon-name-part taxon-name-part-type="species">sauteri</tp:taxon-name-part></tp:taxon-name></italic> collected in 2022–2023. <italic><tp:taxon-name><tp:taxon-name-part taxon-name-part-type="genus">Acalypta</tp:taxon-name-part></tp:taxon-name></italic> species V.</article-title><source>Kamemushi News</source><volume>73</volume>: <fpage>4</fpage>–<lpage>8</lpage>. [in Japanese]</mixed-citation></ref><ref id="B65"><mixed-citation xmlns:xlink="http://www.w3.org/1999/xlink" xlink:type="simple"><person-group><name name-style="western"><surname>Yamamoto</surname><given-names>M</given-names></name></person-group> (<year>2024b</year>) <article-title><italic><tp:taxon-name><tp:taxon-name-part taxon-name-part-type="genus">Acalypta</tp:taxon-name-part><tp:taxon-name-part taxon-name-part-type="species">sauteri</tp:taxon-name-part></tp:taxon-name></italic> and <italic><tp:taxon-name><tp:taxon-name-part taxon-name-part-type="genus">A.</tp:taxon-name-part><tp:taxon-name-part taxon-name-part-type="species">miyamotoi</tp:taxon-name-part></tp:taxon-name></italic> collected at the same location in Shiga Prefecture, Honshu, Japan. <italic><tp:taxon-name><tp:taxon-name-part taxon-name-part-type="genus">Acalypta</tp:taxon-name-part></tp:taxon-name></italic> species VI.</article-title><source>Kamemushi News</source><volume>73</volume>: <fpage>9</fpage>–<lpage>10</lpage>. [in Japanese]</mixed-citation></ref><ref id="B54"><mixed-citation xmlns:xlink="http://www.w3.org/1999/xlink" xlink:type="simple">United States National Museum of Natural History (<year>2024</year>) <italic><tp:taxon-name><tp:taxon-name-part taxon-name-part-type="genus">Acalypta</tp:taxon-name-part><tp:taxon-name-part taxon-name-part-type="species">sauteri</tp:taxon-name-part></tp:taxon-name></italic> Drake, 1942. <ext-link xlink:href="http://n2t.net/ark:/65665/31a91b067-e7bd-44eb-8b68-48b2a5161b56" ext-link-type="uri" xlink:type="simple">http://n2t.net/ark:/65665/31a91b067-e7bd-44eb-8b68-48b2a5161b56</ext-link> [accessed 1 Nov. 2024]</mixed-citation></ref><ref id="B6"><mixed-citation xmlns:xlink="http://www.w3.org/1999/xlink" xlink:type="simple"><person-group><name name-style="western"><surname>Drake</surname><given-names>CJ</given-names></name></person-group> (<year>1942</year>) <article-title>New <tp:taxon-name><tp:taxon-name-part taxon-name-part-type="family">Tingitidae</tp:taxon-name-part></tp:taxon-name> (<tp:taxon-name><tp:taxon-name-part taxon-name-part-type="order">Hemiptera</tp:taxon-name-part></tp:taxon-name>).</article-title><source>Iowa State College Journal of Science</source><volume>17</volume>: <fpage>1</fpage>–<lpage>21</lpage>.</mixed-citation></ref><ref id="B1"><mixed-citation xmlns:xlink="http://www.w3.org/1999/xlink" xlink:type="simple"><person-group><name name-style="western"><surname>Aukema</surname><given-names>B</given-names></name></person-group> (<year>2025</year>) Catalogue of the Palaearctic <tp:taxon-name><tp:taxon-name-part taxon-name-part-type="suborder">Heteroptera</tp:taxon-name-part></tp:taxon-name>. <ext-link xlink:href="https://catpalhet.linnaeus.naturalis.nl/linnaeus_ng/app/views/introduction/topic.php?id=9&amp;epi=1" ext-link-type="uri" xlink:type="simple">https://catpalhet.linnaeus. naturalis.nl/linnaeus_ng/app/views/introduction/topic.php?id=9&amp;epi=1</ext-link> [accessed 18 Jan. 2025]</mixed-citation></ref></ref-list></tp:taxon-treatment>
